# Supplementary material for: Integrated multi-omics analysis of RB-loss identifies widespread cellular programming and synthetic weaknesses
Source: Commun Biol. 2021 Aug 17;4:977. doi: 10.1038/s42003-021-02495-2 (PMC8371045; doi:10.1038/s42003-021-02495-2)
Supplement: Supplementary file 2 — Supplementary Data 1 [file 42003_2021_2495_MOESM2_ESM.xlsx]

## Sheet: Up-regulated Genes
Ensembl_Id_version	Ensembl_Id	Gene_Symbol	Gene_Name	BaseMean	Unshrunk_LogFoldChange	Unshrunk_lfcSE	stat	Shrunken_LogFoldChange	Shrunken_lfcSE	P_value	Adj_p_value
ENSG00000120738.8	ENSG00000120738	EGR1	early growth response 1	3218.35704052	2.31924	0.103459	22.4171	2.31055	0.103596	2.68167e-111	4.95787e-107
ENSG00000138050.15	ENSG00000138050	THUMPD2	THUMP domain containing 2	814.896489152448	1.9777	0.108875	18.1649	1.96688	0.109226	9.78311e-74	9.0435e-70
ENSG00000056558.11	ENSG00000056558	TRAF1	TNF receptor associated factor 1	3160.89355825474	1.86148	0.105121	17.7079	1.85058	0.105369	3.64126e-70	2.24399e-66
ENSG00000140961.13	ENSG00000140961	OSGIN1	oxidative stress induced growth inhibitor 1	1174.42560268535	2.00979	0.117993	17.0331	1.99725	0.118254	4.66587e-65	2.15657e-61
ENSG00000100292.17	ENSG00000100292	HMOX1	heme oxygenase 1	6123.18939545545	1.79123	0.105846	16.923	1.77964	0.106146	3.04772e-64	1.12692e-60
ENSG00000179148.9	ENSG00000179148	ALOXE3	arachidonate lipoxygenase 3	227.408160107271	2.47925	0.14741	16.8188	2.46283	0.147634	1.77868e-63	5.48071e-60
ENSG00000069431.11	ENSG00000069431	ABCC9	ATP binding cassette subfamily C member 9	702.952427632181	2.71507	0.16174	16.7866	2.69657	0.162402	3.05937e-63	8.08024e-60
ENSG00000154451.14	ENSG00000154451	GBP5	guanylate binding protein 5	295.687403251594	2.25022	0.134806	16.6922	2.23507	0.135241	1.49276e-62	3.44977e-59
ENSG00000162772.17	ENSG00000162772	ATF3	activating transcription factor 3	2498.90898563665	1.57806	0.0950709	16.5987	1.56636	0.0953823	7.11879e-62	1.46236e-58
ENSG00000151014.6	ENSG00000151014	NOCT	nocturnin	2198.44439272152	1.76309	0.106581	16.5422	1.75153	0.106905	1.82256e-61	3.36955e-58
ENSG00000105499.14	ENSG00000105499	PLA2G4C	phospholipase A2 group IVC	832.904701984564	1.62149	0.100954	16.0616	1.60997	0.101228	4.74198e-58	7.96998e-55
ENSG00000012124.17	ENSG00000012124	CD22	CD22 molecule	219.853828419424	2.58995	0.161526	16.0343	2.57067	0.162068	7.36567e-58	1.1348e-54
ENSG00000155090.15	ENSG00000155090	KLF10	Kruppel like factor 10	2254.74010241487	1.34146	0.0839432	15.9806	1.33243	0.0841903	1.74531e-57	2.4821e-54
ENSG00000163121.10	ENSG00000163121	NEURL3	neuralized E3 ubiquitin protein ligase 3	280.384646912375	2.3004	0.144708	15.8968	2.28319	0.145028	6.66643e-57	8.80349e-54
ENSG00000113552.16	ENSG00000113552	GNPDA1	glucosamine-6-phosphate deaminase 1	1758.58558558675	1.2993	0.0834311	15.5734	1.29009	0.0836607	1.10438e-54	1.36118e-51
ENSG00000187775.16	ENSG00000187775	DNAH17	dynein axonemal heavy chain 17	238.87768729427	2.17364	0.142237	15.2818	2.15611	0.142615	1.01115e-52	1.16839e-49
ENSG00000175197.12	ENSG00000175197	DDIT3	DNA damage inducible transcript 3	1980.63132565121	1.27703	0.0847677	15.065	1.26743	0.0849958	2.74977e-51	2.99045e-48
ENSG00000264490.3	ENSG00000264490			152.99372665393	2.76626	0.184463	14.9963	2.74259	0.185102	7.75846e-51	7.9688e-48
ENSG00000111011.18	ENSG00000111011	RSRC2	arginine and serine rich coiled-coil 2	2223.99500720982	1.83229	0.122609	14.9442	1.81643	0.123057	1.70003e-50	1.65422e-47
ENSG00000126368.6	ENSG00000126368	NR1D1	nuclear receptor subfamily 1 group D member 1	2095.79014910503	1.83712	0.124298	14.7799	1.82164	0.124688	1.97323e-49	1.82406e-46
ENSG00000140465.14	ENSG00000140465	CYP1A1	cytochrome P450 family 1 subfamily A member 1	543.86736075982	1.64457	0.11206	14.6758	1.6307	0.112497	9.21648e-49	7.7452e-46
ENSG00000147872.10	ENSG00000147872	PLIN2	perilipin 2	3643.72885266937	1.2383	0.0848816	14.5886	1.22875	0.0851239	3.32019e-48	2.66885e-45
ENSG00000073756.12	ENSG00000073756	PTGS2	prostaglandin-endoperoxide synthase 2	425.935465330784	2.20448	0.152389	14.4661	2.18456	0.153077	1.98379e-47	1.52818e-44
ENSG00000163734.4	ENSG00000163734	CXCL3	C-X-C motif chemokine ligand 3	739.779400790046	1.71167	0.118636	14.428	1.69673	0.119003	3.44997e-47	2.4532e-44
ENSG00000163312.11	ENSG00000163312	HELQ	helicase, POLQ like	499.693110012138	1.78372	0.123624	14.4286	1.76799	0.124079	3.42016e-47	2.4532e-44
ENSG00000118503.15	ENSG00000118503	TNFAIP3	TNF alpha induced protein 3	2263.9612807461	1.78299	0.123641	14.4207	1.76729	0.124062	3.8346e-47	2.6257e-44
ENSG00000239620.2	ENSG00000239620	PRR20G	proline rich 20G	191.528913095779	2.34275	0.162992	14.3734	2.32112	0.163842	7.59722e-47	5.01633e-44
ENSG00000236453.5	ENSG00000236453			306.133606678059	2.10483	0.14674	14.3439	2.08551	0.147589	1.16345e-46	7.16997e-44
ENSG00000136826.15	ENSG00000136826	KLF4	Kruppel like factor 4	1820.39751968482	1.86938	0.133549	13.9977	1.85184	0.134157	1.61001e-44	9.60191e-42
ENSG00000023608.5	ENSG00000023608	SNAPC1	small nuclear RNA activating complex polypeptide 1	1781.54530067781	2.03467	0.147212	13.8214	2.01478	0.147863	1.89416e-43	1.09435e-40
ENSG00000113504.21	ENSG00000113504	SLC12A7	solute carrier family 12 member 7	214.122909231742	2.34105	0.171128	13.6801	2.31761	0.171434	1.33448e-42	7.47635e-40
ENSG00000169248.12	ENSG00000169248	CXCL11	C-X-C motif chemokine ligand 11	130.863484919687	2.6717	0.197793	13.5076	2.64332	0.19813	1.41101e-41	7.67259e-39
ENSG00000125812.16	ENSG00000125812	GZF1	GDNF inducible zinc finger protein 1	1408.06111419848	1.4102	0.104877	13.4462	1.39649	0.105339	3.24167e-41	1.71234e-38
ENSG00000273812.3	ENSG00000273812			148.775388113467	2.99912	0.224118	13.3819	2.96689	0.224282	7.71845e-41	3.96385e-38
ENSG00000059728.11	ENSG00000059728	MXD1	MAX dimerization protein 1	410.311582080018	1.70172	0.12792	13.303	1.68409	0.128707	2.22461e-40	1.11158e-37
ENSG00000123342.16	ENSG00000123342	MMP19	matrix metallopeptidase 19	771.72411635087	1.22935	0.0934877	13.1499	1.21732	0.0938125	1.70378e-39	8.28932e-37
ENSG00000154803.13	ENSG00000154803	FLCN	folliculin	1464.34327776661	1.23907	0.0946799	13.0869	1.22682	0.0950568	3.91177e-39	1.85438e-36
ENSG00000172006.11	ENSG00000172006	ZNF554	zinc finger protein 554	210.007988204974	1.85103	0.142146	13.022	1.8308	0.142814	9.17375e-39	4.24011e-36
ENSG00000178789.9	ENSG00000178789	CD300LB	CD300 molecule like family member b	108.53367231478	2.63339	0.20298	12.9736	2.60324	0.203901	1.72647e-38	7.78514e-36
ENSG00000137575.12	ENSG00000137575	SDCBP	syndecan binding protein	3049.75288395162	1.19392	0.0920634	12.9685	1.18204	0.0923729	1.84725e-38	8.13142e-36
ENSG00000120370.12	ENSG00000120370	GORAB	golgin, RAB6 interacting	513.428610753191	1.7433	0.134517	12.9597	1.72426	0.135097	2.07142e-38	8.90616e-36
ENSG00000253616.5	ENSG00000253616			650.932691559366	1.74339	0.134584	12.954	1.72435	0.135184	2.23155e-38	9.37658e-36
ENSG00000055483.19	ENSG00000055483	USP36	ubiquitin specific peptidase 36	2951.52811400329	1.20643	0.0933632	12.9219	1.1937	0.0937	3.38522e-38	1.3908e-35
ENSG00000132326.12	ENSG00000132326	PER2	period circadian regulator 2	190.21876687613	2.05053	0.159532	12.8534	2.02727	0.160062	8.23055e-38	3.30796e-35
ENSG00000197355.11	ENSG00000197355	UAP1L1	UDP-N-acetylglucosamine pyrophosphorylase 1 like 1	1217.78277276174	1.3495	0.106803	12.6355	1.33482	0.107163	1.34587e-36	5.29415e-34
ENSG00000148339.12	ENSG00000148339	SLC25A25	solute carrier family 25 member 25	2147.45470675028	1.39878	0.110829	12.6211	1.38328	0.111279	1.61503e-36	6.22057e-34
ENSG00000136169.16	ENSG00000136169	SETDB2	SET domain bifurcated 2	345.591683230516	1.83984	0.145983	12.6031	1.8184	0.146618	2.03013e-36	7.65979e-34
ENSG00000109320.13	ENSG00000109320	NFKB1	nuclear factor kappa B subunit 1	2328.5766829662	1.04522	0.0830454	12.5862	1.0347	0.0833033	2.51587e-36	9.30269e-34
ENSG00000116717.13	ENSG00000116717	GADD45A	growth arrest and DNA damage inducible alpha	6115.32354316201	1.36245	0.109554	12.4363	1.3472	0.110041	1.66018e-35	6.01832e-33
ENSG00000135116.9	ENSG00000135116	HRK	harakiri, BCL2 interacting protein	239.697203233542	2.10928	0.170477	12.3728	2.08312	0.171944	3.66658e-35	1.30361e-32
ENSG00000122877.16	ENSG00000122877	EGR2	early growth response 2	145.967429479869	2.04524	0.165327	12.3709	2.02003	0.166394	3.7572e-35	1.31062e-32
ENSG00000171855.7	ENSG00000171855	IFNB1	interferon beta 1	654.866723297581	2.20159	0.177992	12.369	2.17426	0.179324	3.84541e-35	1.31655e-32
ENSG00000087074.8	ENSG00000087074	PPP1R15A	protein phosphatase 1 regulatory subunit 15A	11821.6908036526	1.12125	0.0914913	12.2553	1.11017	0.0918122	1.57365e-34	5.28976e-32
ENSG00000143067.5	ENSG00000143067	ZNF697	zinc finger protein 697	1162.74956894008	1.26335	0.103722	12.1802	1.24881	0.104232	3.96206e-34	1.2851e-31
ENSG00000251003.9	ENSG00000251003	ZFPM2-AS1	ZFPM2 antisense RNA 1	395.511837829668	1.89328	0.157993	11.9833	1.86867	0.159107	4.34598e-33	1.38532e-30
ENSG00000169087.11	ENSG00000169087	HSPBAP1	HSPB1 associated protein 1	481.088587461643	1.47094	0.123547	11.9059	1.45246	0.124289	1.10244e-32	3.45456e-30
ENSG00000116761.11	ENSG00000116761	CTH	cystathionine gamma-lyase	759.202168639527	1.10538	0.0933164	11.8455	1.09235	0.0937132	2.27034e-32	6.99568e-30
ENSG00000152439.12	ENSG00000152439	ZNF773	zinc finger protein 773	268.775882856298	1.4575	0.123526	11.7991	1.43878	0.124266	3.94661e-32	1.17685e-29
ENSG00000139354.11	ENSG00000139354	GAS2L3	growth arrest specific 2 like 3	726.989387598116	1.58747	0.136081	11.6656	1.56641	0.13675	1.90981e-31	5.51697e-29
ENSG00000123595.7	ENSG00000123595	RAB9A	RAB9A, member RAS oncogene family	1160.0297399628	1.14164	0.0988053	11.5544	1.12748	0.0992653	7.01125e-31	1.99422e-28
ENSG00000123095.6	ENSG00000123095	BHLHE41	basic helix-loop-helix family member e41	721.062644284885	1.05496	0.0914549	11.5353	1.04223	0.0917952	8.76003e-31	2.45387e-28
ENSG00000138135.6	ENSG00000138135	CH25H	cholesterol 25-hydroxylase	185.906242882041	1.94127	0.170468	11.3879	1.91324	0.171548	4.80629e-30	1.28781e-27
ENSG00000156232.7	ENSG00000156232	WHAMM	WAS protein homolog associated with actin, golgi membranes and microtubules	856.502461428283	1.17498	0.104266	11.269	1.1595	0.104777	1.86601e-29	4.92839e-27
ENSG00000237596.7	ENSG00000237596	LOC644135	uncharacterized LOC644135	170.998861433647	1.96859	0.175048	11.246	1.93933	0.176413	2.42404e-29	6.31205e-27
ENSG00000165891.16	ENSG00000165891	E2F7	E2F transcription factor 7	2511.83106547163	1.10914	0.098749	11.2319	1.09466	0.0991638	2.84236e-29	7.29855e-27
ENSG00000104856.14	ENSG00000104856	RELB	RELB proto-oncogene, NF-kB subunit	2904.43991549276	1.56937	0.139884	11.2191	1.54612	0.140686	3.28423e-29	8.31765e-27
ENSG00000163659.13	ENSG00000163659	TIPARP	TCDD inducible poly(ADP-ribose) polymerase	2439.93834556775	1.10433	0.0987937	11.1782	1.08989	0.099242	5.21564e-29	1.30306e-26
ENSG00000172661.18	ENSG00000172661	WASHC2C	WASH complex subunit 2C	1073.69064282319	1.04912	0.094199	11.1372	1.03554	0.0946207	8.26461e-29	2.03728e-26
ENSG00000077522.13	ENSG00000077522	ACTN2	actinin alpha 2	234.767196630774	2.40059	0.216075	11.11	2.36326	0.217874	1.12156e-28	2.72834e-26
ENSG00000139679.15	ENSG00000139679	LPAR6	lysophosphatidic acid receptor 6	68.5080313125966	2.66281	0.239741	11.107	2.62067	0.24066	1.15968e-28	2.78445e-26
ENSG00000162924.14	ENSG00000162924	REL	REL proto-oncogene, NF-kB subunit	180.906781077518	2.14108	0.193045	11.0911	2.10814	0.194154	1.38555e-28	3.28411e-26
ENSG00000170222.11	ENSG00000170222	ADPRM	ADP-ribose/CDP-alcohol diphosphatase, manganese dependent	695.091181023132	1.4428	0.130553	11.0515	1.42182	0.131355	2.15682e-28	5.0475e-26
ENSG00000137821.11	ENSG00000137821	LRRC49	leucine rich repeat containing 49	483.558609145912	1.85442	0.168968	10.9749	1.82586	0.1701	5.04406e-28	1.16568e-25
ENSG00000130066.16	ENSG00000130066	SAT1	spermidine/spermine N1-acetyltransferase 1	1808.78383679027	1.03035	0.0939367	10.9686	1.01672	0.0943332	5.41015e-28	1.23485e-25
ENSG00000096717.12	ENSG00000096717	SIRT1	sirtuin 1	766.102261842629	1.29187	0.117792	10.9674	1.27327	0.118483	5.48363e-28	1.23636e-25
ENSG00000011021.23	ENSG00000011021	CLCN6;NPPA-AS1	chloride voltage-gated channel 6;NPPA antisense RNA 1	1019.93666664492	1.13997	0.103956	10.9659	1.12431	0.104471	5.57731e-28	1.24233e-25
ENSG00000147050.14	ENSG00000147050	KDM6A	lysine demethylase 6A	1523.95921283727	1.39618	0.127619	10.9402	1.37535	0.128378	7.39974e-28	1.62865e-25
ENSG00000172602.11	ENSG00000172602	RND1	Rho family GTPase 1	131.114133294893	1.804	0.165386	10.9078	1.77594	0.166222	1.05788e-27	2.30096e-25
ENSG00000116711.10	ENSG00000116711	PLA2G4A	phospholipase A2 group IVA	196.195452237884	2.02598	0.186052	10.8893	1.99379	0.18729	1.29591e-27	2.78591e-25
ENSG00000164949.8	ENSG00000164949	GEM	GTP binding protein overexpressed in skeletal muscle	956.699581340911	1.29132	0.119351	10.8195	1.27226	0.120049	2.78176e-27	5.9114e-25
ENSG00000214866.8	ENSG00000214866	DCDC2C	doublecortin domain containing 2C	88.3985743630814	2.63607	0.244608	10.7767	2.59203	0.246367	4.43505e-27	9.31763e-25
ENSG00000137745.12	ENSG00000137745	MMP13	matrix metallopeptidase 13	78.2560372978839	2.5913	0.241025	10.7512	2.548	0.242359	5.8494e-27	1.2151e-24
ENSG00000143469.19	ENSG00000143469	SYT14	synaptotagmin 14	249.455789575369	1.96416	0.183117	10.7263	1.93219	0.184207	7.66246e-27	1.57404e-24
ENSG00000175003.15	ENSG00000175003	SLC22A1	solute carrier family 22 member 1	235.235195170419	1.62528	0.152259	10.6744	1.59925	0.15336	1.34072e-26	2.72387e-24
ENSG00000179094.16	ENSG00000179094	PER1	period circadian regulator 1	828.873100116007	1.45644	0.136466	10.6725	1.43355	0.137199	1.36896e-26	2.75102e-24
ENSG00000184530.9	ENSG00000184530	C6orf58	chromosome 6 open reading frame 58	119.387872490556	1.87488	0.176123	10.6453	1.84387	0.177619	1.83396e-26	3.64584e-24
ENSG00000168062.10	ENSG00000168062	BATF2	basic leucine zipper ATF-like transcription factor 2	2893.22699443675	1.17265	0.110505	10.6118	1.15555	0.11106	2.62751e-26	5.16781e-24
ENSG00000115844.11	ENSG00000115844	DLX2	distal-less homeobox 2	132.220626967489	1.98108	0.18743	10.5697	1.94758	0.189089	4.11934e-26	8.01666e-24
ENSG00000049246.14	ENSG00000049246	PER3	period circadian regulator 3	137.404721365406	1.87533	0.178893	10.483	1.84346	0.17993	1.0343e-25	1.99189e-23
ENSG00000144445.17	ENSG00000144445	KANSL1L	KAT8 regulatory NSL complex subunit 1 like	238.86351702541	1.45841	0.139396	10.4623	1.43472	0.140136	1.28643e-25	2.45191e-23
ENSG00000166012.16	ENSG00000166012	TAF1D	TATA-box binding protein associated factor, RNA polymerase I subunit D	2510.89995628824	1.86407	0.178673	10.4329	1.83159	0.179916	1.75479e-25	3.31047e-23
ENSG00000152137.6	ENSG00000152137	HSPB8	heat shock protein family B (small) member 8	504.833900803122	1.06674	0.102288	10.4287	1.0509	0.102744	1.83322e-25	3.42348e-23
ENSG00000023445.14	ENSG00000023445	BIRC3	baculoviral IAP repeat containing 3	1179.08963125412	2.32386	0.223225	10.4104	2.28319	0.225008	2.22264e-25	4.10922e-23
ENSG00000157741.15	ENSG00000157741	UBN2	ubinuclein 2	408.3892549789	1.74295	0.168565	10.3399	1.71298	0.169697	4.64845e-25	8.34374e-23
ENSG00000158023.10	ENSG00000158023	WDR66	WD repeat domain 66	1270.46557580065	1.06624	0.103195	10.3323	1.0499	0.103749	5.03308e-25	8.94727e-23
ENSG00000171658.8	ENSG00000171658	NMRAL2P	NmrA like redox sensor 2, pseudogene	151.109093460071	1.67483	0.162558	10.303	1.64604	0.16332	6.8329e-25	1.20311e-22
ENSG00000169245.6	ENSG00000169245	CXCL10	C-X-C motif chemokine ligand 10	163.212669370755	2.50582	0.245497	10.2071	2.45935	0.247612	1.84211e-24	3.21292e-22
ENSG00000182393.3	ENSG00000182393	IFNL1	interferon lambda 1	150.341893162718	2.24353	0.220118	10.1924	2.20239	0.221535	2.14492e-24	3.70611e-22
ENSG00000162971.11	ENSG00000162971	TYW5	tRNA-yW synthesizing protein 5	504.910130097665	1.34796	0.132349	10.1849	1.32523	0.133171	2.31619e-24	3.96497e-22
ENSG00000187229.3	ENSG00000187229			71.1723955698252	2.70253	0.26548	10.1798	2.65196	0.266976	2.4409e-24	4.14013e-22
ENSG00000123700.4	ENSG00000123700	KCNJ2	potassium voltage-gated channel subfamily J member 2	237.128200077994	1.54841	0.152378	10.1617	1.52128	0.153604	2.9394e-24	4.94032e-22
ENSG00000146592.17	ENSG00000146592	CREB5	cAMP responsive element binding protein 5	867.824287952289	1.77363	0.174753	10.1494	1.74178	0.176071	3.33521e-24	5.55508e-22
ENSG00000182985.17	ENSG00000182985	CADM1	cell adhesion molecule 1	159.070544356374	1.77402	0.174831	10.147	1.74207	0.176167	3.41563e-24	5.63823e-22
ENSG00000146232.16	ENSG00000146232	NFKBIE	NFKB inhibitor epsilon	2213.7701380323	1.41432	0.139866	10.112	1.38996	0.140782	4.88897e-24	7.99887e-22
ENSG00000105948.13	ENSG00000105948	TTC26	tetratricopeptide repeat domain 26	344.464846419198	1.26452	0.12512	10.1065	1.24325	0.125956	5.17043e-24	8.38516e-22
ENSG00000185158.12	ENSG00000185158	LRRC37B	leucine rich repeat containing 37B	247.892120114172	1.46133	0.144843	10.0891	1.43567	0.146093	6.17309e-24	9.92418e-22
ENSG00000077150.20	ENSG00000077150	NFKB2	nuclear factor kappa B subunit 2	9236.31395875612	1.15932	0.115197	10.0637	1.14022	0.115822	7.98986e-24	1.27342e-21
ENSG00000080802.18	ENSG00000080802	CNOT4	CCR4-NOT transcription complex subunit 4	665.487685539889	1.12367	0.11277	9.96424	1.10507	0.113446	2.18542e-23	3.3118e-21
ENSG00000140471.17	ENSG00000140471	LINS1	lines homolog 1	319.150552182671	1.46271	0.146827	9.96213	1.43641	0.147881	2.23218e-23	3.35517e-21
ENSG00000101654.17	ENSG00000101654	RNMT	RNA guanine-7 methyltransferase	1248.57997759448	1.1302	0.113817	9.93003	1.11104	0.114418	3.08178e-23	4.55808e-21
ENSG00000258890.7	ENSG00000258890	CEP95	centrosomal protein 95	461.395599239459	1.55	0.156467	9.90627	1.52059	0.1577	3.90957e-23	5.69135e-21
ENSG00000258183.6	ENSG00000258183	LINC02392	long intergenic non-protein coding RNA 2392	80.1807206311188	2.41863	0.244449	9.89418	2.37101	0.24629	4.41194e-23	6.3725e-21
ENSG00000081041.9	ENSG00000081041	CXCL2	C-X-C motif chemokine ligand 2	330.123483087371	1.3761	0.139331	9.87647	1.35128	0.140314	5.26577e-23	7.48873e-21
ENSG00000217128.12	ENSG00000217128	FNIP1	folliculin interacting protein 1	1114.77854530418	1.66929	0.169034	9.87546	1.63792	0.170376	5.31899e-23	7.50668e-21
ENSG00000143622.11	ENSG00000143622	RIT1	Ras like without CAAX 1	1246.47074605075	1.19367	0.120953	9.86886	1.17347	0.121686	5.68047e-23	7.9561e-21
ENSG00000110768.12	ENSG00000110768	GTF2H1	general transcription factor IIH subunit 1	2428.15107289337	1.26096	0.127869	9.86137	1.23879	0.128714	6.12057e-23	8.50805e-21
ENSG00000198718.13	ENSG00000198718	TOGARAM1	TOG array regulator of axonemal microtubules 1	488.226765726399	1.47777	0.150585	9.81353	1.45051	0.151538	9.84662e-23	1.35854e-20
ENSG00000105939.13	ENSG00000105939	ZC3HAV1	zinc finger CCCH-type containing, antiviral 1	5733.95254820968	1.23825	0.126767	9.76793	1.21751	0.127465	1.54572e-22	2.11684e-20
ENSG00000181016.9	ENSG00000181016	LSMEM1	leucine rich single-pass membrane protein 1	51.3534023822219	2.85029	0.292935	9.73012	2.79201	0.29289	2.24334e-22	2.98381e-20
ENSG00000225968.7	ENSG00000225968	ELFN1	extracellular leucine rich repeat and fibronectin type III domain containing 1	99.482868519069	2.02381	0.208115	9.72444	1.98336	0.209615	2.37198e-22	3.13237e-20
ENSG00000160888.7	ENSG00000160888	IER2	immediate early response 2	1260.47817943159	1.18865	0.12324	9.64496	1.16758	0.124072	5.16295e-22	6.67501e-20
ENSG00000008405.12	ENSG00000008405	CRY1	cryptochrome circadian regulator 1	1080.83391599181	1.05096	0.109089	9.63393	1.03275	0.109714	5.74852e-22	7.38046e-20
ENSG00000287064.1	ENSG00000287064			288.327380283221	1.1686	0.121648	9.60643	1.14742	0.122296	7.51065e-22	9.44605e-20
ENSG00000188766.12	ENSG00000188766	SPRED3	sprouty related EVH1 domain containing 3	771.695772331853	1.02776	0.107196	9.58771	1.01014	0.107682	9.00658e-22	1.12509e-19
ENSG00000234465.11	ENSG00000234465	PINLYP	phospholipase A2 inhibitor and LY6/PLAUR domain containing	393.788469752103	1.14184	0.119408	9.56253	1.12114	0.12001	1.14913e-21	1.42585e-19
ENSG00000251136.9	ENSG00000251136	LOC101929709	uncharacterized LOC101929709	344.935532040373	1.52641	0.160227	9.52658	1.49618	0.161415	1.62545e-21	1.99015e-19
ENSG00000169621.10	ENSG00000169621	PROKR1;APLF	prokineticin receptor 1;aprataxin and PNKP like factor	137.978785093548	1.80633	0.189644	9.52487	1.76911	0.191577	1.65254e-21	2.01001e-19
ENSG00000184226.15	ENSG00000184226	PCDH9	protocadherin 9	138.939026564609	1.87022	0.196727	9.5067	1.83155	0.198204	1.96814e-21	2.37824e-19
ENSG00000243710.7	ENSG00000243710	CFAP57	cilia and flagella associated protein 57	108.629394622767	1.8648	0.196306	9.49947	1.82592	0.198413	2.10965e-21	2.53268e-19
ENSG00000047346.12	ENSG00000047346	FAM214A	family with sequence similarity 214 member A	454.969202323803	1.76945	0.186345	9.49557	1.73309	0.187909	2.19004e-21	2.59548e-19
ENSG00000196152.10	ENSG00000196152	ZNF79	zinc finger protein 79	244.705351887542	1.26547	0.133496	9.47945	1.24127	0.134369	2.55622e-21	3.01016e-19
ENSG00000113742.14	ENSG00000113742	CPEB4	cytoplasmic polyadenylation element binding protein 4	1445.79768696387	1.10204	0.116369	9.47026	1.08194	0.117041	2.79155e-21	3.26647e-19
ENSG00000163376.11	ENSG00000163376	KBTBD8	kelch repeat and BTB domain containing 8	273.361498358168	1.8518	0.195558	9.46934	1.81316	0.197408	2.81628e-21	3.27468e-19
ENSG00000197989.14	ENSG00000197989	SNHG12	small nucleolar RNA host gene 12	1035.39648878191	1.18596	0.125557	9.44559	1.16402	0.126419	3.53412e-21	4.08368e-19
ENSG00000242802.9	ENSG00000242802	AP5Z1	adaptor related protein complex 5 subunit zeta 1	3282.23963836533	1.44593	0.153398	9.42599	1.41701	0.154582	4.26069e-21	4.86244e-19
ENSG00000104381.12	ENSG00000104381	GDAP1	ganglioside induced differentiation associated protein 1	237.534229823633	1.50076	0.159339	9.41864	1.47026	0.160817	4.56947e-21	5.18285e-19
ENSG00000139410.15	ENSG00000139410	SDSL	serine dehydratase like	887.606559501561	1.08738	0.115815	9.38895	1.06712	0.116427	6.06019e-21	6.79036e-19
ENSG00000167074.15	ENSG00000167074	TEF	TEF, PAR bZIP transcription factor	487.502927808226	1.2865	0.137785	9.33701	1.26107	0.138714	9.90946e-21	1.09051e-18
ENSG00000115008.5	ENSG00000115008	IL1A	interleukin 1 alpha	673.942140241048	1.76197	0.189371	9.3043	1.72433	0.191107	1.34879e-20	1.46685e-18
ENSG00000169155.10	ENSG00000169155	ZBTB43	zinc finger and BTB domain containing 43	499.933554422964	1.07347	0.115672	9.28026	1.05321	0.116402	1.69073e-20	1.80684e-18
ENSG00000205765.9	ENSG00000205765	C5orf51	chromosome 5 open reading frame 51	1161.09401543766	1.32472	0.142839	9.27419	1.29788	0.144001	1.78976e-20	1.90167e-18
ENSG00000116044.16	ENSG00000116044	NFE2L2	nuclear factor, erythroid 2 like 2	1499.78314092816	1.56856	0.16919	9.27099	1.5354	0.170626	1.84434e-20	1.94846e-18
ENSG00000099290.17	ENSG00000099290	WASHC2A	WASH complex subunit 2A	1314.65505651764	1.0874	0.117398	9.2625	1.06669	0.118174	1.99697e-20	2.08587e-18
ENSG00000169554.21	ENSG00000169554	ZEB2	zinc finger E-box binding homeobox 2	1331.3604780865	1.13235	0.122293	9.25926	1.11052	0.123062	2.05846e-20	2.13803e-18
ENSG00000170345.10	ENSG00000170345	FOS	Fos proto-oncogene, AP-1 transcription factor subunit	211.898494022711	1.80612	0.196149	9.2079	1.76622	0.198416	3.32576e-20	3.41593e-18
ENSG00000151304.5	ENSG00000151304	SRFBP1	serum response factor binding protein 1	408.581997410516	1.43192	0.155597	9.20277	1.40192	0.156737	3.48839e-20	3.56317e-18
ENSG00000131931.8	ENSG00000131931	THAP1	THAP domain containing 1	257.672169677103	1.21087	0.131609	9.20048	1.18658	0.132542	3.56361e-20	3.62e-18
ENSG00000152219.5	ENSG00000152219	ARL14EP	ADP ribosylation factor like GTPase 14 effector protein	760.830395524141	1.17732	0.128719	9.14649	1.15368	0.129608	5.8814e-20	5.90953e-18
ENSG00000137628.17	ENSG00000137628	DDX60	DExD/H-box helicase 60	3578.07537081681	1.95371	0.21396	9.13123	1.90967	0.216114	6.77249e-20	6.69853e-18
ENSG00000076864.19	ENSG00000076864	RAP1GAP	RAP1 GTPase activating protein	48.4289170742139	2.57977	0.282667	9.12654	2.51988	0.283874	7.07241e-20	6.95504e-18
ENSG00000125740.14	ENSG00000125740	FOSB	FosB proto-oncogene, AP-1 transcription factor subunit	172.034272365747	1.37722	0.151407	9.09612	1.34801	0.152192	9.36164e-20	9.06168e-18
ENSG00000144655.15	ENSG00000144655	CSRNP1	cysteine and serine rich nuclear protein 1	2664.28787262829	1.04952	0.11548	9.08827	1.02888	0.116177	1.00629e-19	9.58983e-18
ENSG00000138785.15	ENSG00000138785	INTS12	integrator complex subunit 12	457.539669306761	1.05417	0.116325	9.0623	1.03344	0.117039	1.27729e-19	1.211e-17
ENSG00000140450.9	ENSG00000140450	ARRDC4	arrestin domain containing 4	85.9600724755256	1.92364	0.212347	9.05893	1.87916	0.214989	1.31737e-19	1.24263e-17
ENSG00000121417.14	ENSG00000121417	ZNF211	zinc finger protein 211	284.752620086024	1.04114	0.115064	9.04838	1.02072	0.115777	1.45104e-19	1.36177e-17
ENSG00000083635.8	ENSG00000083635	NUFIP1	nuclear FMR1 interacting protein 1	265.767340478872	1.08865	0.120464	9.03717	1.06692	0.121067	1.60773e-19	1.48619e-17
ENSG00000233559.2	ENSG00000233559			93.8588014472477	1.8637	0.206251	9.03608	1.82069	0.208372	1.62392e-19	1.49368e-17
ENSG00000105963.15	ENSG00000105963	ADAP1	ArfGAP with dual PH domains 1	128.052771435819	1.95435	0.216836	9.01304	1.90917	0.218346	2.00414e-19	1.81998e-17
ENSG00000071243.16	ENSG00000071243	ING3	inhibitor of growth family member 3	397.229023985548	1.21237	0.134722	8.99899	1.18699	0.135616	2.278e-19	2.05443e-17
ENSG00000155097.12	ENSG00000155097	ATP6V1C1	ATPase H+ transporting V1 subunit C1	1649.69897581624	1.40147	0.156755	8.94049	1.37042	0.158063	3.8745e-19	3.47727e-17
ENSG00000188487.11	ENSG00000188487	INSC	INSC, spindle orientation adaptor protein	169.615700534971	1.3975	0.156386	8.93624	1.36659	0.157453	4.02639e-19	3.59613e-17
ENSG00000049249.8	ENSG00000049249	TNFRSF9	TNF receptor superfamily member 9	1108.11755148087	1.38888	0.155943	8.90633	1.35789	0.157418	5.27483e-19	4.66608e-17
ENSG00000172059.11	ENSG00000172059	KLF11	Kruppel like factor 11	275.730838477993	1.13919	0.12801	8.89923	1.11526	0.128933	5.6235e-19	4.95083e-17
ENSG00000126653.18	ENSG00000126653	NSRP1	nuclear speckle splicing regulatory protein 1	219.727581066113	1.61554	0.181665	8.89297	1.57814	0.18338	5.94991e-19	5.21336e-17
ENSG00000048052.21	ENSG00000048052	HDAC9	histone deacetylase 9	1847.26081961748	1.12476	0.126742	8.87442	1.10207	0.127657	7.03011e-19	6.07349e-17
ENSG00000120616.16	ENSG00000120616	EPC1	enhancer of polycomb homolog 1	620.121773951783	1.22622	0.138888	8.82883	1.19931	0.140158	1.05775e-18	8.88892e-17
ENSG00000281706.3	ENSG00000281706	LINC01012	long intergenic non-protein coding RNA 1012	65.4021494629905	2.0363	0.230725	8.82568	1.9864	0.233279	1.08793e-18	9.06022e-17
ENSG00000156384.14	ENSG00000156384	SFR1	SWI5 dependent homologous recombination repair protein 1	253.052956226514	1.11569	0.126434	8.82427	1.09203	0.127367	1.10175e-18	9.13417e-17
ENSG00000152503.9	ENSG00000152503	TRIM36	tripartite motif containing 36	95.3233563509462	1.70216	0.192945	8.82202	1.66143	0.194674	1.12417e-18	9.27844e-17
ENSG00000185070.11	ENSG00000185070	FLRT2	fibronectin leucine rich transmembrane protein 2	124.544422284079	1.4236	0.161538	8.81281	1.39085	0.162945	1.22049e-18	1.00286e-16
ENSG00000168152.13	ENSG00000168152	THAP9	THAP domain containing 9	92.673612780464	1.70154	0.19323	8.80578	1.66095	0.194731	1.2994e-18	1.0583e-16
ENSG00000164867.11	ENSG00000164867	NOS3	nitric oxide synthase 3	36.8441930345028	2.919	0.33167	8.80092	2.84543	0.332367	1.35702e-18	1.10037e-16
ENSG00000065615.14	ENSG00000065615	CYB5R4	cytochrome b5 reductase 4	359.926141575779	1.0755	0.122809	8.75749	1.05265	0.1237	1.99646e-18	1.60481e-16
ENSG00000164169.13	ENSG00000164169	PRMT9	protein arginine methyltransferase 9	323.41046882974	1.12213	0.12817	8.75501	1.09795	0.128957	2.04088e-18	1.63341e-16
ENSG00000136273.13	ENSG00000136273	HUS1	HUS1 checkpoint clamp component	218.560979986639	1.29934	0.148714	8.73718	1.26983	0.14974	2.39001e-18	1.90459e-16
ENSG00000118162.14	ENSG00000118162	KPTN	kaptin, actin binding protein	173.901766892811	1.41815	0.162845	8.70859	1.38489	0.164324	3.0768e-18	2.43094e-16
ENSG00000197461.13	ENSG00000197461	PDGFA	platelet derived growth factor subunit A	319.670748426775	1.16526	0.134224	8.68142	1.13932	0.135215	3.90867e-18	3.06201e-16
ENSG00000249948.6	ENSG00000249948	GBA3	glucosylceramidase beta 3 (gene/pseudogene)	46.2944045247576	2.63245	0.303255	8.68065	2.56416	0.305683	3.93506e-18	3.06968e-16
ENSG00000286975.1	ENSG00000286975			86.8551925219353	1.65621	0.191054	8.66881	1.61572	0.192553	4.36668e-18	3.39207e-16
ENSG00000164463.12	ENSG00000164463	CREBRF	CREB3 regulatory factor	596.243184048035	2.10331	0.242979	8.65631	2.04986	0.245643	4.87266e-18	3.76928e-16
ENSG00000163512.14	ENSG00000163512	AZI2	5-azacytidine induced 2	684.573503313624	1.10628	0.127883	8.6507	1.08194	0.128818	5.11861e-18	3.94304e-16
ENSG00000121931.16	ENSG00000121931	LRIF1	ligand dependent nuclear receptor interacting factor 1	375.963484543425	1.1877	0.137804	8.6187	1.1607	0.138859	6.77179e-18	5.11008e-16
ENSG00000228409.6	ENSG00000228409	CCT6P1	chaperonin containing TCP1 subunit 6 pseudogene 1	164.711569039064	1.38165	0.160519	8.60741	1.34859	0.16214	7.47283e-18	5.59343e-16
ENSG00000158691.14	ENSG00000158691	ZSCAN12	zinc finger and SCAN domain containing 12	210.275698042867	1.31859	0.153778	8.57459	1.28733	0.154978	9.94374e-18	7.2664e-16
ENSG00000183347.14	ENSG00000183347	GBP6	guanylate binding protein family member 6	33.5262013513942	3.06993	0.35876	8.55706	2.98788	0.359279	1.1578e-17	8.39428e-16
ENSG00000083799.17	ENSG00000083799	CYLD	CYLD lysine 63 deubiquitinase	3589.38377617231	1.17569	0.137673	8.5397	1.14909	0.138803	1.34569e-17	9.60581e-16
ENSG00000008294.21	ENSG00000008294	SPAG9	sperm associated antigen 9	3512.77167797693	1.3178	0.155633	8.46737	1.28587	0.157054	2.50994e-17	1.72505e-15
ENSG00000162618.15	ENSG00000162618	ADGRL4	adhesion G protein-coupled receptor L4	1882.33777053736	1.35477	0.160056	8.46436	1.32153	0.161559	2.57562e-17	1.76363e-15
ENSG00000171681.12	ENSG00000171681	ATF7IP	activating transcription factor 7 interacting protein	2041.65629713724	1.30675	0.154889	8.43669	1.27475	0.156267	3.26464e-17	2.219e-15
ENSG00000157601.14	ENSG00000157601	MX1	MX dynamin like GTPase 1	218.397498248982	1.17967	0.139941	8.42974	1.15178	0.140792	3.46424e-17	2.34604e-15
ENSG00000155744.9	ENSG00000155744	FAM126B	family with sequence similarity 126 member B	323.349661701212	1.31653	0.156492	8.41273	1.28411	0.157816	4.00591e-17	2.69314e-15
ENSG00000118965.14	ENSG00000118965	WDR35	WD repeat domain 35	509.079674324131	1.04063	0.123737	8.40997	1.01697	0.12462	4.10101e-17	2.73716e-15
ENSG00000184156.17	ENSG00000184156	KCNQ3	potassium voltage-gated channel subfamily Q member 3	105.134771335618	1.45407	0.172894	8.41017	1.41734	0.174252	4.09412e-17	2.73716e-15
ENSG00000122644.13	ENSG00000122644	ARL4A	ADP ribosylation factor like GTPase 4A	323.315782479311	1.22396	0.1459	8.389	1.19421	0.14725	4.90295e-17	3.21439e-15
ENSG00000167981.7	ENSG00000167981	ZNF597	zinc finger protein 597	156.597300129085	1.25056	0.149303	8.37595	1.21984	0.150695	5.47823e-17	3.56625e-15
ENSG00000082074.18	ENSG00000082074	FYB1	FYN binding protein 1	37.8998997656754	2.65097	0.316923	8.36471	2.57711	0.318858	6.0265e-17	3.9094e-15
ENSG00000166669.13	ENSG00000166669	ATF7IP2	activating transcription factor 7 interacting protein 2	80.6639195370237	1.64396	0.197502	8.32378	1.60039	0.199104	8.52018e-17	5.48854e-15
ENSG00000126804.13	ENSG00000126804	ZBTB1	zinc finger and BTB domain containing 1	767.000778724915	1.16947	0.14102	8.29293	1.14089	0.142246	1.10491e-16	7.06838e-15
ENSG00000138061.12	ENSG00000138061	CYP1B1	cytochrome P450 family 1 subfamily B member 1	111.017581585098	1.61214	0.194804	8.2757	1.56914	0.196397	1.277e-16	8.1131e-15
ENSG00000159208.16	ENSG00000159208	CIART	circadian associated repressor of transcription	323.561537257787	1.03141	0.124774	8.26624	1.00719	0.12577	1.38251e-16	8.72347e-15
ENSG00000127325.19	ENSG00000127325	BEST3	bestrophin 3	345.045527393186	1.10996	0.134655	8.243	1.08295	0.135813	1.67948e-16	1.04546e-14
ENSG00000169249.12	ENSG00000169249	ZRSR2	zinc finger CCCH-type, RNA binding motif and serine/arginine rich 2	308.878968712175	1.22896	0.149246	8.23445	1.19787	0.150773	1.80381e-16	1.11909e-14
ENSG00000083223.18	ENSG00000083223	TUT7	terminal uridylyl transferase 7	582.416010008241	1.64433	0.199746	8.2321	1.59963	0.201953	1.83962e-16	1.13749e-14
ENSG00000197943.10	ENSG00000197943	PLCG2	phospholipase C gamma 2	59.4139520203908	1.88486	0.229983	8.19564	1.83211	0.231869	2.49264e-16	1.53103e-14
ENSG00000197857.13	ENSG00000197857	ZNF44	zinc finger protein 44	186.4301333169	1.78588	0.21837	8.17824	1.73579	0.221299	2.88023e-16	1.75741e-14
ENSG00000116668.13	ENSG00000116668	SWT1	SWT1, RNA endoribonuclease homolog	96.8425899158888	1.67188	0.206398	8.10028	1.62487	0.208472	5.4831e-16	3.24909e-14
ENSG00000122435.10	ENSG00000122435	TRMT13	tRNA methyltransferase 13 homolog	245.055796214061	1.4164	0.175018	8.09285	1.37797	0.176788	5.82842e-16	3.44268e-14
ENSG00000159082.17	ENSG00000159082	SYNJ1	synaptojanin 1	244.950787669357	1.17748	0.145687	8.08227	1.14727	0.146717	6.35741e-16	3.7313e-14
ENSG00000197608.11	ENSG00000197608	ZNF841	zinc finger protein 841	233.461273197945	1.07671	0.133441	8.06882	1.04979	0.134278	7.09781e-16	4.13957e-14
ENSG00000203446.2	ENSG00000203446			81.4109944747065	1.82513	0.226376	8.06237	1.77178	0.230002	7.48314e-16	4.35057e-14
ENSG00000074935.14	ENSG00000074935	TUBE1	tubulin epsilon 1	401.871896176564	1.13177	0.140687	8.0446	1.10271	0.141846	8.65259e-16	4.99904e-14
ENSG00000067798.16	ENSG00000067798	NAV3	neuron navigator 3	1140.34937067247	1.56071	0.194117	8.04004	1.51623	0.196212	8.98112e-16	5.17267e-14
ENSG00000147687.19	ENSG00000147687	TATDN1	TatD DNase domain containing 1	227.638392804904	1.115	0.138731	8.03719	1.0863	0.14001	9.19216e-16	5.27778e-14
ENSG00000253227.2	ENSG00000253227			80.1742182958246	1.70074	0.211744	8.03208	1.65189	0.213832	9.58311e-16	5.46829e-14
ENSG00000082258.13	ENSG00000082258	CCNT2	cyclin T2	995.872012790037	1.21761	0.152082	8.00627	1.18506	0.153513	1.18243e-15	6.68522e-14
ENSG00000117000.9	ENSG00000117000	RLF	rearranged L-myc fusion	753.094244555613	1.37833	0.17223	8.00284	1.34019	0.174026	1.21581e-15	6.83218e-14
ENSG00000213799.12	ENSG00000213799	ZNF845	zinc finger protein 845	83.3073576751607	2.07529	0.259438	7.99917	2.01354	0.261934	1.25257e-15	7.01743e-14
ENSG00000118496.5	ENSG00000118496	FBXO30	F-box protein 30	458.867003213523	1.02869	0.128747	7.99	1.00287	0.12972	1.34935e-15	7.49155e-14
ENSG00000154642.11	ENSG00000154642	C21orf91	chromosome 21 open reading frame 91	391.205926398196	1.8288	0.229205	7.97892	1.77412	0.23224	1.47621e-15	8.17133e-14
ENSG00000115827.14	ENSG00000115827	DCAF17	DDB1 and CUL4 associated factor 17	524.78212417184	1.10235	0.138317	7.96972	1.07379	0.139427	1.59038e-15	8.777e-14
ENSG00000092978.11	ENSG00000092978	GPATCH2	G-patch domain containing 2	345.075467623231	1.05626	0.132761	7.95611	1.02926	0.133761	1.77531e-15	9.76845e-14
ENSG00000186300.12	ENSG00000186300	ZNF555	zinc finger protein 555	142.923361823554	1.47424	0.185564	7.94466	1.43189	0.188099	1.94728e-15	1.06199e-13
ENSG00000175556.16	ENSG00000175556	LONRF3	LON peptidase N-terminal domain and ring finger 3	192.527488929082	1.15509	0.145509	7.93829	1.12423	0.147046	2.04995e-15	1.11469e-13
ENSG00000121350.16	ENSG00000121350	PYROXD1	pyridine nucleotide-disulphide oxidoreductase domain 1	230.298837655675	1.39895	0.176852	7.91025	1.35928	0.178502	2.56867e-15	1.38051e-13
ENSG00000111727.12	ENSG00000111727	HCFC2	host cell factor C2	394.43041011116	1.30688	0.165623	7.89069	1.27025	0.167281	3.00509e-15	1.60573e-13
ENSG00000000457.14	ENSG00000000457	SCYL3	SCY1 like pseudokinase 3	201.404831751288	1.03092	0.130863	7.87784	1.00429	0.13177	3.33098e-15	1.77473e-13
ENSG00000224321.1	ENSG00000224321			178.61743834138	1.08985	0.138444	7.87215	1.06102	0.139495	3.486e-15	1.85199e-13
ENSG00000253540.5	ENSG00000253540	FAM86HP	family with sequence similarity 86, member A pseudogene	85.8043999179086	1.52243	0.193697	7.85985	1.47728	0.196027	3.84601e-15	2.03157e-13
ENSG00000288076.1	ENSG00000288076			32.0104232407905	2.65935	0.339036	7.84387	2.57447	0.34189	4.36876e-15	2.29311e-13
ENSG00000110172.12	ENSG00000110172	CHORDC1	cysteine and histidine rich domain containing 1	249.636178499003	1.07144	0.1366	7.84359	1.04306	0.137643	4.37835e-15	2.29311e-13
ENSG00000105792.19	ENSG00000105792	CFAP69	cilia and flagella associated protein 69	119.252128457977	1.64129	0.209416	7.83748	1.59173	0.212384	4.59684e-15	2.39398e-13
ENSG00000187764.11	ENSG00000187764	SEMA4D	semaphorin 4D	110.83721846237	1.25643	0.160801	7.81356	1.22083	0.162236	5.5596e-15	2.88724e-13
ENSG00000107864.15	ENSG00000107864	CPEB3	cytoplasmic polyadenylation element binding protein 3	204.795729795989	1.57735	0.2019	7.81253	1.53004	0.204302	5.60507e-15	2.9027e-13
ENSG00000157764.13	ENSG00000157764	BRAF	B-Raf proto-oncogene, serine/threonine kinase	850.476557809566	1.41353	0.181071	7.80648	1.37216	0.183127	5.88068e-15	3.03693e-13
ENSG00000034677.13	ENSG00000034677	RNF19A	ring finger protein 19A, RBR E3 ubiquitin protein ligase	599.651674909567	1.05262	0.13492	7.80184	1.02462	0.135955	6.101e-15	3.14193e-13
ENSG00000104497.14	ENSG00000104497	SNX16	sorting nexin 16	315.629112838753	1.18889	0.152692	7.78619	1.15562	0.15418	6.90605e-15	3.52704e-13
ENSG00000132950.19	ENSG00000132950	ZMYM5	zinc finger MYM-type containing 5	331.063437789576	1.3341	0.171375	7.78467	1.29551	0.172982	6.98927e-15	3.55971e-13
ENSG00000164309.15	ENSG00000164309	CMYA5	cardiomyopathy associated 5	30.7444023433352	3.10068	0.398901	7.77306	2.99992	0.399751	7.66153e-15	3.88072e-13
ENSG00000115594.12	ENSG00000115594	IL1R1	interleukin 1 receptor type 1	354.923313570971	1.24903	0.160926	7.76151	1.21324	0.162886	8.39229e-15	4.23925e-13
ENSG00000168026.18	ENSG00000168026	TTC21A	tetratricopeptide repeat domain 21A	217.783573130244	1.1583	0.15019	7.71224	1.12554	0.151635	1.23627e-14	6.09498e-13
ENSG00000268061.5	ENSG00000268061	NAPA-AS1	NAPA antisense RNA 1	29.1288054759723	2.77725	0.360788	7.69774	2.68557	0.362056	1.38491e-14	6.80964e-13
ENSG00000069869.16	ENSG00000069869	NEDD4	neural precursor cell expressed, developmentally down-regulated 4, E3 ubiquitin protein ligase	1167.10515560099	1.56472	0.2033	7.69662	1.51649	0.205851	1.39712e-14	6.85147e-13
ENSG00000116977.18	ENSG00000116977	LGALS8	galectin 8	1288.60611380116	1.16852	0.152189	7.67806	1.13519	0.153686	1.61515e-14	7.77626e-13
ENSG00000260920.2	ENSG00000260920			38.1755309106534	2.12445	0.278553	7.62674	2.05412	0.280946	2.40765e-14	1.14723e-12
ENSG00000102786.15	ENSG00000102786	INTS6	integrator complex subunit 6	1249.0612324566	1.12189	0.147234	7.61976	1.08955	0.148609	2.54145e-14	1.20478e-12
ENSG00000117569.18	ENSG00000117569	PTBP2	polypyrimidine tract binding protein 2	240.718400771743	1.64881	0.216681	7.60937	1.59628	0.219259	2.75432e-14	1.29572e-12
ENSG00000158411.11	ENSG00000158411	MITD1	microtubule interacting and trafficking domain containing 1	526.692596626096	1.09204	0.143549	7.60746	1.06092	0.145035	2.79538e-14	1.30838e-12
ENSG00000198774.5	ENSG00000198774	RASSF9	Ras association domain family member 9	106.412688148417	1.76677	0.232589	7.59609	1.70926	0.235856	3.05203e-14	1.4249e-12
ENSG00000067715.14	ENSG00000067715	SYT1	synaptotagmin 1	754.943817066141	1.17336	0.154575	7.59088	1.13898	0.156165	3.17733e-14	1.47571e-12
ENSG00000167994.13	ENSG00000167994	RAB3IL1	RAB3A interacting protein like 1	74.7481226058386	1.47835	0.197124	7.49956	1.43089	0.199122	6.40307e-14	2.85253e-12
ENSG00000171557.16	ENSG00000171557	FGG	fibrinogen gamma chain	34.3332599231822	2.45438	0.327811	7.48718	2.3691	0.330458	7.0369e-14	3.1124e-12
ENSG00000153253.18	ENSG00000153253	SCN3A	sodium voltage-gated channel alpha subunit 3	181.05989240082	1.60156	0.214517	7.46588	1.54862	0.217395	8.27421e-14	3.63358e-12
ENSG00000047621.12	ENSG00000047621	C12orf4	chromosome 12 open reading frame 4	1311.81857687327	1.19878	0.160705	7.45951	1.16147	0.162393	8.68472e-14	3.80481e-12
ENSG00000115267.8	ENSG00000115267	IFIH1	interferon induced with helicase C domain 1	4872.16536525607	1.05368	0.141498	7.44659	1.02286	0.142763	9.57813e-14	4.15682e-12
ENSG00000120279.6	ENSG00000120279	MYCT1	MYC target 1	47.8140558634121	2.03309	0.273466	7.43455	1.96161	0.278426	1.04927e-13	4.50092e-12
ENSG00000170412.17	ENSG00000170412	GPRC5C	G protein-coupled receptor class C group 5 member C	55.7021341911948	1.79005	0.240841	7.43251	1.72906	0.243835	1.06559e-13	4.56032e-12
ENSG00000175471.19	ENSG00000175471	MCTP1	multiple C2 and transmembrane domain containing 1	886.453058428201	1.12285	0.15154	7.40961	1.0887	0.153025	1.26672e-13	5.34683e-12
ENSG00000155962.13	ENSG00000155962	CLIC2	chloride intracellular channel 2	46.5824598100128	2.05511	0.277429	7.40771	1.98332	0.280709	1.285e-13	5.41164e-12
ENSG00000149289.11	ENSG00000149289	ZC3H12C	zinc finger CCCH-type containing 12C	1237.1215576995	1.0368	0.140145	7.39804	1.00633	0.141373	1.38214e-13	5.78121e-12
ENSG00000086619.13	ENSG00000086619	ERO1B	endoplasmic reticulum oxidoreductase 1 beta	102.721232458185	1.45984	0.197918	7.37599	1.41133	0.200474	1.63123e-13	6.74678e-12
ENSG00000241058.4	ENSG00000241058	NSUN6	NOP2/Sun RNA methyltransferase family member 6	234.853700043733	1.13844	0.155289	7.33112	1.10293	0.15699	2.28244e-13	9.23963e-12
ENSG00000108515.17	ENSG00000108515	ENO3	enolase 3	157.534486929038	1.28054	0.174812	7.32526	1.23911	0.176494	2.38437e-13	9.58311e-12
ENSG00000165312.6	ENSG00000165312	OTUD1	OTU deubiquitinase 1	153.201262343141	1.26414	0.173027	7.30605	1.22265	0.175537	2.75116e-13	1.09856e-11
ENSG00000100578.16	ENSG00000100578	KIAA0586	KIAA0586	448.550130787915	1.44102	0.197432	7.29879	1.39237	0.199997	2.90376e-13	1.15451e-11
ENSG00000133107.14	ENSG00000133107	TRPC4	transient receptor potential cation channel subfamily C member 4	566.046218252111	1.17046	0.160555	7.29008	1.13319	0.162288	3.09781e-13	1.22377e-11
ENSG00000104825.17	ENSG00000104825	NFKBIB	NFKB inhibitor beta	252.264747270585	1.20211	0.165389	7.26841	1.16341	0.166921	3.63748e-13	1.42478e-11
ENSG00000148143.13	ENSG00000148143	ZNF462	zinc finger protein 462	1036.66586164789	1.07862	0.148408	7.26794	1.04508	0.149821	3.64999e-13	1.42666e-11
ENSG00000181045.15	ENSG00000181045	SLC26A11	solute carrier family 26 member 11	105.585282327441	1.28021	0.176453	7.25525	1.23797	0.178032	4.00921e-13	1.55068e-11
ENSG00000169379.15	ENSG00000169379	ARL13B	ADP ribosylation factor like GTPase 13B	311.862584886418	1.14426	0.157817	7.2505	1.10782	0.159293	4.15222e-13	1.5993e-11
ENSG00000143498.18	ENSG00000143498	TAF1A	TATA-box binding protein associated factor, RNA polymerase I subunit A	195.968992815133	1.14658	0.158175	7.24879	1.11004	0.159858	4.20519e-13	1.61633e-11
ENSG00000116954.8	ENSG00000116954	RRAGC	Ras related GTP binding C	692.7047788346	1.05972	0.14648	7.23452	1.02488	0.148021	4.67172e-13	1.79193e-11
ENSG00000277149.5	ENSG00000277149	TYW1B	tRNA-yW synthesizing protein 1 homolog B	68.5073943731198	1.60388	0.221972	7.2256	1.54668	0.225806	4.98883e-13	1.90565e-11
ENSG00000005436.13	ENSG00000005436	GCFC2	GC-rich sequence DNA-binding factor 2	246.589759574771	1.10549	0.153038	7.22362	1.07045	0.154444	5.06229e-13	1.92972e-11
ENSG00000104938.16	ENSG00000104938	CLEC4M	C-type lectin domain family 4 member M	25.7830499221143	2.94886	0.408925	7.21125	2.83754	0.410153	5.54411e-13	2.08757e-11
ENSG00000108510.10	ENSG00000108510	MED13	mediator complex subunit 13	2113.87643463632	1.6085	0.223189	7.20689	1.55076	0.226569	5.72424e-13	2.13797e-11
ENSG00000181450.17	ENSG00000181450	ZNF678	zinc finger protein 678	127.276983501837	1.43857	0.199863	7.1978	1.38897	0.201982	6.11931e-13	2.27176e-11
ENSG00000032742.17	ENSG00000032742	IFT88	intraflagellar transport 88	151.649929158254	1.392	0.194609	7.15279	1.34367	0.196591	8.50313e-13	3.07643e-11
ENSG00000285744.1	ENSG00000285744			172.309530200453	1.09326	0.153092	7.14119	1.05782	0.154763	9.25294e-13	3.34118e-11
ENSG00000187391.21	ENSG00000187391	MAGI2	membrane associated guanylate kinase, WW and PDZ domain containing 2	162.914793454501	1.20821	0.169549	7.12602	1.16734	0.171748	1.03316e-12	3.71615e-11
ENSG00000072364.13	ENSG00000072364	AFF4	AF4/FMR2 family member 4	3968.61632802337	1.0407	0.146232	7.11678	1.00756	0.147639	1.10478e-12	3.95838e-11
ENSG00000107771.17	ENSG00000107771	CCSER2	coiled-coil serine rich protein 2	1458.54885046681	1.34265	0.189201	7.09643	1.29569	0.191725	1.28025e-12	4.53434e-11
ENSG00000171587.15	ENSG00000171587	DSCAM	DS cell adhesion molecule	96.8138972601424	1.49825	0.211436	7.08606	1.44394	0.214296	1.37979e-12	4.87756e-11
ENSG00000237693.4	ENSG00000237693	IRGM	immunity related GTPase M	34.8456158018302	2.05618	0.290515	7.07773	1.97718	0.29413	1.46535e-12	5.16026e-11
ENSG00000188177.14	ENSG00000188177	ZC3H6	zinc finger CCCH-type containing 6	115.968384734104	1.46199	0.206751	7.07124	1.40911	0.209485	1.53557e-12	5.39728e-11
ENSG00000145147.20	ENSG00000145147	SLIT2	slit guidance ligand 2	325.805853685572	1.06372	0.150437	7.07085	1.0289	0.152218	1.53988e-12	5.40215e-11
ENSG00000135999.12	ENSG00000135999	EPC2	enhancer of polycomb homolog 2	544.543500929383	1.03906	0.147258	7.05604	1.00574	0.148801	1.7132e-12	5.96492e-11
ENSG00000218358.2	ENSG00000218358	RAET1K	retinoic acid early transcript 1K pseudogene	57.3601166114785	1.53642	0.217969	7.04881	1.47982	0.220668	1.80452e-12	6.24756e-11
ENSG00000136052.9	ENSG00000136052	SLC41A2	solute carrier family 41 member 2	374.868208698619	1.1068	0.157171	7.04198	1.06995	0.158936	1.89526e-12	6.53724e-11
ENSG00000175105.7	ENSG00000175105	ZNF654	zinc finger protein 654	451.439492789582	1.33254	0.189684	7.02506	1.2853	0.192082	2.13981e-12	7.29905e-11
ENSG00000196757.8	ENSG00000196757	ZNF700	zinc finger protein 700	96.5987915069528	1.81505	0.258824	7.01268	1.74487	0.263565	2.33799e-12	7.94573e-11
ENSG00000067066.17	ENSG00000067066	SP100	SP100 nuclear antigen	8115.96897705912	1.12259	0.160528	6.99315	1.08441	0.162331	2.6879e-12	9.0848e-11
ENSG00000170961.7	ENSG00000170961	HAS2	hyaluronan synthase 2	269.383538297091	1.12489	0.161149	6.98042	1.08632	0.162946	2.94296e-12	9.87469e-11
ENSG00000106701.12	ENSG00000106701	FSD1L	fibronectin type III and SPRY domain containing 1 like	135.923335619221	1.8531	0.26587	6.96994	1.78077	0.270059	3.17079e-12	1.05815e-10
ENSG00000287538.1	ENSG00000287538			27.0370954343271	2.66655	0.383354	6.95585	2.55687	0.388991	3.50447e-12	1.15491e-10
ENSG00000196646.12	ENSG00000196646	ZNF136	zinc finger protein 136	112.264267463214	1.26747	0.182351	6.95073	1.22174	0.184228	3.63409e-12	1.19338e-10
ENSG00000258791.9	ENSG00000258791	LINC00520	long intergenic non-protein coding RNA 520	168.461923149333	1.05558	0.152024	6.94347	1.01982	0.153771	3.82579e-12	1.25188e-10
ENSG00000155970.12	ENSG00000155970	MICU3	mitochondrial calcium uptake family member 3	186.77207987562	1.31444	0.189631	6.93155	1.26646	0.191767	4.16248e-12	1.35486e-10
ENSG00000205189.12	ENSG00000205189	ZBTB10	zinc finger and BTB domain containing 10	93.2152389276504	1.28602	0.185848	6.91972	1.2391	0.188	4.52548e-12	1.46527e-10
ENSG00000113240.13	ENSG00000113240	CLK4	CDC like kinase 4	158.120915117213	1.74752	0.252653	6.91666	1.67877	0.25687	4.62429e-12	1.49204e-10
ENSG00000128016.6	ENSG00000128016	ZFP36	ZFP36 ring finger protein	224.626351053104	1.10156	0.159647	6.89995	1.06328	0.161278	5.20225e-12	1.66688e-10
ENSG00000111837.11	ENSG00000111837	MAK	male germ cell associated kinase	74.4268057736208	1.68185	0.244292	6.8846	1.61505	0.248978	5.79505e-12	1.85361e-10
ENSG00000182993.4	ENSG00000182993	C12orf60	chromosome 12 open reading frame 60	94.6369142416338	1.16917	0.170078	6.87432	1.12726	0.171878	6.22874e-12	1.97525e-10
ENSG00000213073.4	ENSG00000213073	LOC729603	calcineurin like EF-hand protein 1 pseudogene	84.8406634038562	1.29914	0.189066	6.87139	1.25082	0.191312	6.35781e-12	2.01273e-10
ENSG00000174738.13	ENSG00000174738	NR1D2	nuclear receptor subfamily 1 group D member 2	1582.24163413757	1.20994	0.177138	6.8305	1.16345	0.17947	8.46172e-12	2.62484e-10
ENSG00000125772.12	ENSG00000125772	GPCPD1	glycerophosphocholine phosphodiesterase 1	319.112697896077	1.3565	0.199068	6.81424	1.30444	0.20211	9.47621e-12	2.93461e-10
ENSG00000132510.10	ENSG00000132510	KDM6B	lysine demethylase 6B	560.145295693102	1.04641	0.153831	6.80235	1.00937	0.155329	1.02925e-11	3.17146e-10
ENSG00000198000.12	ENSG00000198000	NOL8	nucleolar protein 8	590.49080560852	1.45365	0.214845	6.76603	1.39652	0.218126	1.32368e-11	4.01842e-10
ENSG00000165997.5	ENSG00000165997	ARL5B	ADP ribosylation factor like GTPase 5B	1524.82695969954	1.56615	0.231779	6.75706	1.5028	0.235728	1.40818e-11	4.26693e-10
ENSG00000123094.15	ENSG00000123094	RASSF8	Ras association domain family member 8	1960.01337981875	1.09502	0.162065	6.75662	1.05537	0.163931	1.41246e-11	4.26693e-10
ENSG00000102531.16	ENSG00000102531	FNDC3A	fibronectin type III domain containing 3A	1905.14708068129	1.43277	0.212052	6.75671	1.37621	0.215407	1.41161e-11	4.26693e-10
ENSG00000204442.3	ENSG00000204442	FAM155A	family with sequence similarity 155 member A	99.89256660999	1.2712	0.188463	6.7451	1.22243	0.191308	1.5292e-11	4.60452e-10
ENSG00000198626.17	ENSG00000198626	RYR2	ryanodine receptor 2	26.7319479424551	2.35372	0.349418	6.73612	2.25175	0.353854	1.62667e-11	4.87421e-10
ENSG00000079335.20	ENSG00000079335	CDC14A	cell division cycle 14A	287.449205517133	1.2557	0.186486	6.73347	1.20759	0.189251	1.6566e-11	4.94784e-10
ENSG00000100644.17	ENSG00000100644	HIF1A	hypoxia inducible factor 1 subunit alpha	3836.95039183743	1.20801	0.179476	6.73079	1.15919	0.181901	1.68741e-11	5.03175e-10
ENSG00000049130.16	ENSG00000049130	KITLG	KIT ligand	391.994986238521	1.39295	0.207119	6.72533	1.33792	0.210359	1.75193e-11	5.21573e-10
ENSG00000229474.6	ENSG00000229474	PATL2	PAT1 homolog 2	88.0183689975762	1.27574	0.190396	6.70043	1.22595	0.193086	2.07804e-11	6.05975e-10
ENSG00000164329.13	ENSG00000164329	TENT2	terminal nucleotidyltransferase 2	1079.94207769965	1.2179	0.182408	6.67677	1.17091	0.184919	2.4427e-11	7.05636e-10
ENSG00000060339.14	ENSG00000060339	CCAR1	cell division cycle and apoptosis regulator 1	1445.06869906116	1.52012	0.228305	6.65828	1.45669	0.232028	2.77049e-11	7.92891e-10
ENSG00000152413.14	ENSG00000152413	HOMER1	homer scaffold protein 1	374.054270528004	1.06478	0.159924	6.65803	1.02539	0.161897	2.77524e-11	7.93023e-10
ENSG00000136536.15	ENSG00000136536	MARCH7	membrane associated ring-CH-type finger 7	1861.56215571263	1.16302	0.175294	6.63469	1.11464	0.177598	3.25186e-11	9.26317e-10
ENSG00000100483.14	ENSG00000100483	VCPKMT	valosin containing protein lysine methyltransferase	196.737602506764	1.0405	0.156962	6.62902	1.00209	0.158893	3.37923e-11	9.5968e-10
ENSG00000165259.14	ENSG00000165259	HDX	highly divergent homeobox	290.04148139832	1.49582	0.226285	6.61034	1.43326	0.23011	3.83439e-11	1.07736e-09
ENSG00000167306.20	ENSG00000167306	MYO5B	myosin VB	120.9356436701	1.06644	0.161596	6.59943	1.02664	0.163131	4.12751e-11	1.14622e-09
ENSG00000159885.14	ENSG00000159885	ZNF222	zinc finger protein 222	123.590523682025	1.19398	0.181236	6.58798	1.14654	0.18404	4.45864e-11	1.23032e-09
ENSG00000092439.16	ENSG00000092439	TRPM7	transient receptor potential cation channel subfamily M member 7	1336.09471525109	1.53514	0.233456	6.57571	1.46987	0.237621	4.8422e-11	1.3302e-09
ENSG00000188185.12	ENSG00000188185	LINC00265	long intergenic non-protein coding RNA 265	82.9821799080352	1.23262	0.187564	6.57177	1.18313	0.190152	4.97201e-11	1.3598e-09
ENSG00000275302.2	ENSG00000275302	CCL4	C-C motif chemokine ligand 4	24.2752036543823	2.7416	0.417249	6.57065	2.61572	0.422276	5.00954e-11	1.36804e-09
ENSG00000111647.13	ENSG00000111647	UHRF1BP1L	UHRF1 binding protein 1 like	477.247974154271	1.31074	0.19963	6.56586	1.25726	0.202617	5.17335e-11	1.40729e-09
ENSG00000183454.17	ENSG00000183454	GRIN2A	glutamate ionotropic receptor NMDA type subunit 2A	48.1424158246818	1.6056	0.244549	6.56558	1.53636	0.248265	5.18311e-11	1.40729e-09
ENSG00000168813.17	ENSG00000168813	ZNF507	zinc finger protein 507	585.850814825872	1.19908	0.183203	6.54508	1.15115	0.185707	5.94637e-11	1.60726e-09
ENSG00000198440.9	ENSG00000198440	ZNF583	zinc finger protein 583	86.3748561259913	1.44872	0.221465	6.54154	1.38715	0.225174	6.08883e-11	1.64097e-09
ENSG00000168386.18	ENSG00000168386	FILIP1L	filamin A interacting protein 1 like	1027.6803699968	1.54205	0.237689	6.48771	1.47484	0.242054	8.71519e-11	2.29779e-09
ENSG00000163884.4	ENSG00000163884	KLF15	Kruppel like factor 15	49.3107256635914	1.57927	0.243449	6.48705	1.50991	0.246858	8.75337e-11	2.30202e-09
ENSG00000134198.10	ENSG00000134198	TSPAN2	tetraspanin 2	100.718387671086	1.27957	0.197337	6.48417	1.22631	0.199995	8.92218e-11	2.33645e-09
ENSG00000198464.14	ENSG00000198464	ZNF480	zinc finger protein 480	233.630324202224	1.48295	0.229076	6.47361	1.41837	0.233015	9.56857e-11	2.4881e-09
ENSG00000115738.10	ENSG00000115738	ID2	inhibitor of DNA binding 2	57.6476050292206	1.64416	0.254029	6.47232	1.56992	0.259575	9.65069e-11	2.50593e-09
ENSG00000054267.22	ENSG00000054267	ARID4B	AT-rich interaction domain 4B	966.802236704863	1.4429	0.223313	6.46133	1.38013	0.227146	1.03789e-10	2.67249e-09
ENSG00000179630.11	ENSG00000179630	LACC1	laccase domain containing 1	64.4074583905014	1.92728	0.298299	6.46091	1.83845	0.303846	1.04076e-10	2.67615e-09
ENSG00000186130.5	ENSG00000186130	ZBTB6	zinc finger and BTB domain containing 6	269.717899584196	1.24785	0.194241	6.4242	1.19532	0.19701	1.32563e-10	3.34357e-09
ENSG00000278464.2	ENSG00000278464			18.0120329040148	3.16557	0.493335	6.41667	3.01252	0.493952	1.39287e-10	3.49884e-09
ENSG00000188419.14	ENSG00000188419	CHM	CHM, Rab escort protein 1	427.28787668321	1.27018	0.197959	6.41637	1.21626	0.200925	1.3956e-10	3.50093e-09
ENSG00000110330.8	ENSG00000110330	BIRC2	baculoviral IAP repeat containing 2	1682.89193877421	1.31732	0.205438	6.41227	1.2607	0.208803	1.43366e-10	3.58668e-09
ENSG00000120051.15	ENSG00000120051	CFAP58	cilia and flagella associated protein 58	123.215819044921	1.07993	0.168722	6.40065	1.0364	0.170827	1.54713e-10	3.8497e-09
ENSG00000105708.9	ENSG00000105708	ZNF14	zinc finger protein 14	47.9853747109541	1.64175	0.256523	6.4	1.56699	0.260445	1.55378e-10	3.86107e-09
ENSG00000186017.14	ENSG00000186017	ZNF566	zinc finger protein 566	68.886041530286	1.36124	0.21315	6.38629	1.30157	0.216236	1.69954e-10	4.19507e-09
ENSG00000155313.15	ENSG00000155313	USP25	ubiquitin specific peptidase 25	1359.3781480694	1.14143	0.17905	6.37488	1.09398	0.181536	1.83108e-10	4.48385e-09
ENSG00000143702.16	ENSG00000143702	CEP170	centrosomal protein 170	231.617655855861	1.2361	0.193947	6.37338	1.18342	0.196745	1.8491e-10	4.52197e-09
ENSG00000070669.17	ENSG00000070669	ASNS	asparagine synthetase (glutamine-hydrolyzing)	89.0394647456372	1.22468	0.192301	6.36852	1.17249	0.194864	1.90864e-10	4.64914e-09
ENSG00000067248.10	ENSG00000067248	DHX29	DExH-box helicase 29	896.3173182772	1.08325	0.170399	6.35716	1.03919	0.172581	2.05523e-10	4.99961e-09
ENSG00000271503.6	ENSG00000271503	CCL5	C-C motif chemokine ligand 5	262.222793391814	1.14057	0.17964	6.34919	1.09258	0.182633	2.16457e-10	5.25178e-09
ENSG00000275567.1	ENSG00000275567			16.554378241325	3.35381	0.528396	6.34716	3.18988	0.524458	2.19326e-10	5.31442e-09
ENSG00000140386.13	ENSG00000140386	SCAPER	S-phase cyclin A associated protein in the ER	127.658244335634	1.28418	0.202498	6.34166	1.22812	0.205507	2.27302e-10	5.49329e-09
ENSG00000173276.14	ENSG00000173276	ZBTB21	zinc finger and BTB domain containing 21	565.725418731234	1.07141	0.169	6.33971	1.02758	0.171054	2.30195e-10	5.55594e-09
ENSG00000136682.14	ENSG00000136682	CBWD2	COBW domain containing 2	150.13639094392	1.18103	0.186364	6.33721	1.13075	0.18906	2.33969e-10	5.63967e-09
ENSG00000187790.11	ENSG00000187790	FANCM	FA complementation group M	261.068850020676	1.45786	0.230462	6.32583	1.39169	0.234711	2.51868e-10	6.05532e-09
ENSG00000162086.15	ENSG00000162086	ZNF75A	zinc finger protein 75a	365.166523431969	1.277	0.202073	6.31951	1.22091	0.205306	2.62399e-10	6.27584e-09
ENSG00000028116.17	ENSG00000028116	VRK2	VRK serine/threonine kinase 2	280.39175958611	1.07201	0.169736	6.31576	1.02776	0.171938	2.68843e-10	6.41338e-09
ENSG00000080298.15	ENSG00000080298	RFX3	regulatory factor X3	262.981174012427	1.05127	0.166506	6.3137	1.00836	0.168462	2.72449e-10	6.49103e-09
ENSG00000109920.12	ENSG00000109920	FNBP4	formin binding protein 4	313.340002357005	1.20182	0.190631	6.30443	1.15015	0.193457	2.89256e-10	6.84732e-09
ENSG00000105835.12	ENSG00000105835	NAMPT	nicotinamide phosphoribosyltransferase	2217.14590643748	1.05725	0.167934	6.29563	1.00994	0.170092	3.06148e-10	7.16464e-09
ENSG00000012983.11	ENSG00000012983	MAP4K5	mitogen-activated protein kinase kinase kinase kinase 5	1339.21716302718	1.2105	0.192884	6.27581	1.15799	0.19586	3.47808e-10	8.0479e-09
ENSG00000198399.14	ENSG00000198399	ITSN2	intersectin 2	612.753807779962	1.256	0.200146	6.27544	1.20038	0.203297	3.48645e-10	8.05719e-09
ENSG00000083093.9	ENSG00000083093	PALB2	partner and localizer of BRCA2	406.521746159567	1.19051	0.190339	6.2547	1.13826	0.19337	3.98277e-10	9.11306e-09
ENSG00000109618.12	ENSG00000109618	SEPSECS	Sep (O-phosphoserine) tRNA:Sec (selenocysteine) tRNA synthase	172.011923555549	1.05256	0.168578	6.24377	1.00837	0.170815	4.27156e-10	9.67801e-09
ENSG00000273136.7	ENSG00000273136	NBPF26;NOTCH2NLR	NBPF member 26;notch 2 N-terminal like R	104.40776377713	1.20037	0.192576	6.23323	1.14709	0.195484	4.56901e-10	1.03014e-08
ENSG00000151458.12	ENSG00000151458	ANKRD50	ankyrin repeat domain 50	974.036655058024	1.10031	0.17674	6.22555	1.05307	0.17916	4.79868e-10	1.07839e-08
ENSG00000179674.3	ENSG00000179674	ARL14	ADP ribosylation factor like GTPase 14	17.0026507651505	3.38757	0.54552	6.2098	3.21333	0.544336	5.30528e-10	1.17901e-08
ENSG00000139220.16	ENSG00000139220	PPFIA2	PTPRF interacting protein alpha 2	84.8936641833875	1.27946	0.206039	6.20978	1.22073	0.20931	5.30582e-10	1.17901e-08
ENSG00000099251.14	ENSG00000099251	HSD17B7P2	hydroxysteroid 17-beta dehydrogenase 7 pseudogene 2	59.3451002061713	1.29023	0.207791	6.20928	1.23155	0.210319	5.3228e-10	1.18137e-08
ENSG00000277462.2	ENSG00000277462	ZNF670	zinc finger protein 670	74.473068444013	1.36085	0.219531	6.19888	1.29704	0.223788	5.68651e-10	1.25456e-08
ENSG00000205622.11	ENSG00000205622	LOC400867	uncharacterized LOC400867	32.3547538082938	1.924	0.31082	6.19009	1.82775	0.315456	6.01317e-10	1.32033e-08
ENSG00000169896.18	ENSG00000169896	ITGAM	integrin subunit alpha M	40.3587889011091	1.97795	0.320172	6.17777	1.87852	0.324886	6.50151e-10	1.42249e-08
ENSG00000083535.16	ENSG00000083535	PIBF1	progesterone immunomodulatory binding factor 1	291.688227044289	1.53017	0.248476	6.15824	1.45576	0.25328	7.35597e-10	1.59621e-08
ENSG00000136696.10	ENSG00000136696	IL36B	interleukin 36 beta	36.1192301367139	1.80528	0.293177	6.15764	1.71388	0.299244	7.3835e-10	1.60031e-08
ENSG00000056277.16	ENSG00000056277	ZNF280C	zinc finger protein 280C	186.755595649175	1.39017	0.226373	6.14106	1.32361	0.230687	8.19737e-10	1.75612e-08
ENSG00000180667.10	ENSG00000180667	YOD1	YOD1 deubiquitinase	522.452234276386	1.27212	0.207183	6.14008	1.21058	0.2108	8.24782e-10	1.76488e-08
ENSG00000101333.16	ENSG00000101333	PLCB4	phospholipase C beta 4	1205.70535619085	2.16602	0.352796	6.13957	2.05251	0.361994	8.27437e-10	1.76851e-08
ENSG00000166225.8	ENSG00000166225	FRS2	fibroblast growth factor receptor substrate 2	628.927367314228	1.17706	0.191846	6.13546	1.12361	0.194893	8.49148e-10	1.80656e-08
ENSG00000197044.11	ENSG00000197044	ZNF441	zinc finger protein 441	197.482600898396	2.86001	0.466639	6.12896	2.70695	0.479353	8.84549e-10	1.87756e-08
ENSG00000203930.12	ENSG00000203930	LINC00632	long intergenic non-protein coding RNA 632	51.2471082877158	1.66039	0.270987	6.12718	1.57685	0.276708	8.94504e-10	1.89434e-08
ENSG00000229644.6	ENSG00000229644			158.538672350233	1.16966	0.19127	6.11521	1.11632	0.194107	9.64291e-10	2.02129e-08
ENSG00000173889.16	ENSG00000173889	PHC3	polyhomeotic homolog 3	721.195534190494	1.13487	0.185735	6.11018	1.08359	0.188481	9.95158e-10	2.08128e-08
ENSG00000164188.8	ENSG00000164188	RANBP3L	RAN binding protein 3 like	19.8011065637901	2.48202	0.406685	6.10306	2.35245	0.408297	1.04056e-09	2.17132e-08
ENSG00000172244.9	ENSG00000172244	C5orf34	chromosome 5 open reading frame 34	121.425954130918	1.31505	0.215668	6.09759	1.25216	0.219573	1.0768e-09	2.23936e-08
ENSG00000085465.12	ENSG00000085465	OVGP1	oviductal glycoprotein 1	37.8637261641296	1.76098	0.289066	6.09197	1.67072	0.294397	1.1153e-09	2.30903e-08
ENSG00000234585.6	ENSG00000234585	CCT6P3	chaperonin containing TCP1 subunit 6 pseudogene 3	49.7960440046135	1.5905	0.261738	6.07669	1.51029	0.266406	1.2269e-09	2.51196e-08
ENSG00000205534.6	ENSG00000205534			38.0310411725497	1.61147	0.265672	6.06566	1.52924	0.270839	1.31416e-09	2.67285e-08
ENSG00000167772.12	ENSG00000167772	ANGPTL4	angiopoietin like 4	2289.12984965346	2.00224	0.330603	6.05631	1.90131	0.338722	1.39278e-09	2.8111e-08
ENSG00000152193.8	ENSG00000152193	RNF219	ring finger protein 219	162.813439873332	1.12327	0.185738	6.04759	1.07161	0.1885	1.47027e-09	2.9482e-08
ENSG00000172901.20	ENSG00000172901	LVRN	laeverin	23.3797541737072	2.35921	0.390588	6.04014	2.23201	0.395717	1.53978e-09	3.07756e-08
ENSG00000183439.8	ENSG00000183439	TRIM61	tripartite motif containing 61	112.106346765035	1.1096	0.18397	6.0314	1.05878	0.186135	1.62544e-09	3.23479e-08
ENSG00000005175.10	ENSG00000005175	RPAP3	RNA polymerase II associated protein 3	510.171760082796	1.24601	0.207677	5.99975	1.18571	0.211229	1.97619e-09	3.87031e-08
ENSG00000169131.13	ENSG00000169131	ZNF354A	zinc finger protein 354A	69.820280369408	1.29857	0.216674	5.99318	1.23466	0.220119	2.05781e-09	4.01741e-08
ENSG00000153339.14	ENSG00000153339	TRAPPC8	trafficking protein particle complex 8	672.158388838476	1.12102	0.187386	5.98242	1.06875	0.190236	2.19844e-09	4.256e-08
ENSG00000198538.11	ENSG00000198538	ZNF28	zinc finger protein 28	75.3633817395543	1.39252	0.233493	5.96388	1.32147	0.238144	2.46311e-09	4.71897e-08
ENSG00000164070.12	ENSG00000164070	HSPA4L	heat shock protein family A (Hsp70) member 4 like	344.511058069791	1.0766	0.180545	5.96306	1.02688	0.18301	2.47563e-09	4.73804e-08
ENSG00000165322.17	ENSG00000165322	ARHGAP12	Rho GTPase activating protein 12	641.895503182523	1.16179	0.194854	5.96237	1.1065	0.198022	2.48598e-09	4.75293e-08
ENSG00000136021.18	ENSG00000136021	SCYL2	SCY1 like pseudokinase 2	831.022621426289	1.31025	0.219933	5.95752	1.24459	0.224071	2.56099e-09	4.88624e-08
ENSG00000197302.10	ENSG00000197302	ZNF720;LOC107983990	zinc finger protein 720;uncharacterized LOC107983990	161.868052455426	1.07246	0.180084	5.95532	1.02241	0.18283	2.59559e-09	4.94206e-08
ENSG00000118160.14	ENSG00000118160	SLC8A2	solute carrier family 8 member A2	17.4240652785131	2.78358	0.467895	5.94916	2.62738	0.47123	2.69516e-09	5.10533e-08
ENSG00000287396.1	ENSG00000287396			40.5291362251817	1.60104	0.269337	5.94436	1.5168	0.273539	2.77537e-09	5.25189e-08
ENSG00000137449.15	ENSG00000137449	CPEB2	cytoplasmic polyadenylation element binding protein 2	461.938761445817	1.16034	0.195341	5.94004	1.10421	0.198706	2.84949e-09	5.37565e-08
ENSG00000172748.14	ENSG00000172748	ZNF596	zinc finger protein 596	45.3834641888173	1.48948	0.250917	5.93616	1.4116	0.255598	2.91776e-09	5.48206e-08
ENSG00000178177.15	ENSG00000178177	LCORL	ligand dependent nuclear receptor corepressor like	246.316161850253	1.47093	0.247807	5.93578	1.3937	0.252759	2.92445e-09	5.48906e-08
ENSG00000239883.8	ENSG00000239883			89.0118076501521	1.09286	0.184251	5.93139	1.04116	0.186644	3.00379e-09	5.62654e-08
ENSG00000079134.12	ENSG00000079134	THOC1	THO complex 1	284.428715183975	1.14053	0.192343	5.92966	1.08565	0.19527	3.03564e-09	5.68045e-08
ENSG00000256087.7	ENSG00000256087	ZNF432	zinc finger protein 432	248.187910287948	1.11797	0.188666	5.92566	1.06454	0.191588	3.11039e-09	5.79686e-08
ENSG00000064313.12	ENSG00000064313	TAF2	TATA-box binding protein associated factor 2	799.833315923474	1.24083	0.209599	5.92004	1.17777	0.213406	3.21861e-09	5.97447e-08
ENSG00000096654.15	ENSG00000096654	ZNF184	zinc finger protein 184	90.2565805461764	1.12229	0.189662	5.9173	1.0684	0.192337	3.27269e-09	6.06201e-08
ENSG00000174485.15	ENSG00000174485	DENND4A	DENN domain containing 4A	589.479164669826	1.18235	0.200533	5.89601	1.12402	0.203909	3.72395e-09	6.7831e-08
ENSG00000197647.11	ENSG00000197647	ZNF433	zinc finger protein 433	36.8774801255574	1.63171	0.277017	5.89029	1.54313	0.282538	3.85513e-09	7.00823e-08
ENSG00000188596.11	ENSG00000188596	CFAP54	cilia and flagella associated protein 54	64.628813130919	1.29618	0.220435	5.88011	1.23001	0.223817	4.09999e-09	7.42416e-08
ENSG00000198586.14	ENSG00000198586	TLK1	tousled like kinase 1	665.957117480269	1.18382	0.201409	5.87769	1.12496	0.204911	4.1602e-09	7.52581e-08
ENSG00000234545.7	ENSG00000234545	FAM133B	family with sequence similarity 133 member B	192.531718277974	1.08988	0.185712	5.86867	1.03731	0.18835	4.39293e-09	7.91584e-08
ENSG00000136560.13	ENSG00000136560	TANK	TRAF family member associated NFKB activator	611.32832379646	1.18113	0.201556	5.86007	1.12218	0.205086	4.62658e-09	8.2564e-08
ENSG00000159256.13	ENSG00000159256	MORC3	MORC family CW-type zinc finger 3	537.993435925267	1.28097	0.218704	5.85707	1.21582	0.222834	4.71094e-09	8.39073e-08
ENSG00000127081.14	ENSG00000127081	ZNF484	zinc finger protein 484	104.268570866343	1.44656	0.247054	5.85526	1.36934	0.252198	4.7627e-09	8.47477e-08
ENSG00000173145.11	ENSG00000173145	NOC3L	NOC3 like DNA replication regulator	2134.05966376985	1.21149	0.206964	5.85364	1.15024	0.210722	4.80932e-09	8.54128e-08
ENSG00000165805.10	ENSG00000165805	C12orf50	chromosome 12 open reading frame 50	16.8567921673597	2.71051	0.463982	5.84185	2.55242	0.468042	5.16257e-09	9.1074e-08
ENSG00000055044.11	ENSG00000055044	NOP58	NOP58 ribonucleoprotein	998.222313975119	1.13128	0.194251	5.82383	1.07507	0.197449	5.75155e-09	1.00505e-07
ENSG00000287477.1	ENSG00000287477			38.6675998320197	1.81426	0.31173	5.81999	1.7109	0.319109	5.88524e-09	1.02648e-07
ENSG00000108924.14	ENSG00000108924	HLF	HLF, PAR bZIP transcription factor	25.7539459714315	2.05472	0.353434	5.81358	1.93643	0.359425	6.11509e-09	1.06453e-07
ENSG00000170396.8	ENSG00000170396	ZNF804A	zinc finger protein 804A	307.170377676915	1.33239	0.229719	5.80009	1.26172	0.234325	6.62791e-09	1.14282e-07
ENSG00000135870.11	ENSG00000135870	RC3H1	ring finger and CCCH-type domains 1	402.307462286103	1.12624	0.194217	5.79886	1.06991	0.197365	6.67663e-09	1.14896e-07
ENSG00000235885.8	ENSG00000235885	LOC101927661;LINC01828	uncharacterized LOC101927661;long intergenic non-protein coding RNA 1828	38.3648147059197	1.74519	0.301434	5.78962	1.64563	0.308124	7.05444e-09	1.20427e-07
ENSG00000225101.6	ENSG00000225101			46.1791102256368	1.88941	0.326366	5.78922	1.77882	0.335693	7.07135e-09	1.20604e-07
ENSG00000185101.13	ENSG00000185101	ANO9	anoctamin 9	111.442040398409	1.14019	0.197239	5.78075	1.08229	0.200454	7.43693e-09	1.26489e-07
ENSG00000114127.10	ENSG00000114127	XRN1	5'-3' exoribonuclease 1	1248.1747623606	1.16835	0.202638	5.7657	1.10683	0.206287	8.13214e-09	1.37178e-07
ENSG00000187801.15	ENSG00000187801	ZFP69B	ZFP69 zinc finger protein B	49.0108176461284	1.48796	0.258171	5.76347	1.40591	0.262447	8.2402e-09	1.38495e-07
ENSG00000127311.9	ENSG00000127311	HELB	DNA helicase B	52.7725139203594	1.37849	0.239664	5.75174	1.30283	0.244429	8.83282e-09	1.47784e-07
ENSG00000167851.14	ENSG00000167851	CD300A	CD300a molecule	19.1020470134252	2.34074	0.408381	5.73176	2.19154	0.414331	9.93965e-09	1.64516e-07
ENSG00000287544.1	ENSG00000287544			18.1155323252485	2.44784	0.427366	5.72774	2.30029	0.432565	1.01775e-08	1.68002e-07
ENSG00000235652.8	ENSG00000235652	LOC100507557	uncharacterized LOC100507557	41.1722330415206	1.55163	0.270999	5.72559	1.46361	0.276222	1.03074e-08	1.69547e-07
ENSG00000151461.20	ENSG00000151461	UPF2	UPF2, regulator of nonsense mediated mRNA decay	682.535552243478	1.22587	0.214491	5.71526	1.16053	0.218535	1.09539e-08	1.79058e-07
ENSG00000220773.1	ENSG00000220773			22.1082038252974	2.40127	0.423135	5.67495	2.25323	0.430683	1.3873e-08	2.2303e-07
ENSG00000186472.20	ENSG00000186472	PCLO	piccolo presynaptic cytomatrix protein	140.027822621918	1.53372	0.270685	5.66604	1.44488	0.277041	1.46131e-08	2.33507e-07
ENSG00000162994.16	ENSG00000162994	CLHC1	clathrin heavy chain linker domain containing 1	101.189409442922	1.21318	0.214159	5.66486	1.14755	0.217934	1.47144e-08	2.34517e-07
ENSG00000110723.12	ENSG00000110723	EXPH5	exophilin 5	140.068759117636	1.43095	0.253984	5.63401	1.34856	0.259522	1.76063e-08	2.77972e-07
ENSG00000079215.14	ENSG00000079215	SLC1A3	solute carrier family 1 member 3	27.5160449301363	2.01461	0.35802	5.62708	1.88989	0.365571	1.83282e-08	2.88876e-07
ENSG00000197808.12	ENSG00000197808	ZNF461	zinc finger protein 461	159.389105908754	1.09799	0.195263	5.62314	1.03936	0.199373	1.87513e-08	2.94792e-07
ENSG00000270194.1	ENSG00000270194	LOC152048	uncharacterized FLJ31715	82.9088642649713	1.08679	0.193944	5.60361	1.02874	0.197333	2.09935e-08	3.27811e-07
ENSG00000149548.15	ENSG00000149548	CCDC15	coiled-coil domain containing 15	88.5003096859655	1.13796	0.203308	5.59721	1.07651	0.206226	2.17832e-08	3.38997e-07
ENSG00000282034.1	ENSG00000282034			53.7388618058937	1.42622	0.255068	5.59151	1.34197	0.261638	2.25099e-08	3.49423e-07
ENSG00000225611.1	ENSG00000225611	LINC02158	long intergenic non-protein coding RNA 2158	22.5110066557676	2.04249	0.36597	5.58102	1.91301	0.374026	2.39116e-08	3.67479e-07
ENSG00000235109.7	ENSG00000235109	ZSCAN31	zinc finger and SCAN domain containing 31	59.9424227358269	1.16541	0.208994	5.57628	1.10137	0.212138	2.45714e-08	3.76056e-07
ENSG00000153993.13	ENSG00000153993	SEMA3D	semaphorin 3D	54.142325047262	1.54363	0.277939	5.55385	1.45028	0.283966	2.79438e-08	4.21391e-07
ENSG00000163491.16	ENSG00000163491	NEK10	NIMA related kinase 10	53.9323771487219	1.34429	0.242513	5.54316	1.26508	0.247998	2.97054e-08	4.44331e-07
ENSG00000184545.11	ENSG00000184545	DUSP8	dual specificity phosphatase 8	40.8537351575376	1.50409	0.271671	5.53643	1.41337	0.276827	3.08695e-08	4.59513e-07
ENSG00000204116.11	ENSG00000204116	CHIC1	cysteine rich hydrophobic domain 1	302.621473848713	1.16264	0.210027	5.53565	1.09777	0.213881	3.10073e-08	4.61137e-07
ENSG00000145675.15	ENSG00000145675	PIK3R1	phosphoinositide-3-kinase regulatory subunit 1	178.04778418096	1.08886	0.196728	5.53487	1.02976	0.19968	3.11457e-08	4.62136e-07
ENSG00000177575.12	ENSG00000177575	CD163	CD163 molecule	12.5318499112218	4.32492	0.782852	5.52458	4.04653	0.756491	3.30283e-08	4.87722e-07
ENSG00000249917.3	ENSG00000249917	LINC00536	long intergenic non-protein coding RNA 536	21.5082775611092	2.16318	0.391572	5.52434	2.02239	0.400293	3.30726e-08	4.87986e-07
ENSG00000168367.11	ENSG00000168367	LINC00917	long intergenic non-protein coding RNA 917	17.358389781373	2.47591	0.44984	5.50397	2.31388	0.455583	3.71329e-08	5.45279e-07
ENSG00000160336.15	ENSG00000160336	ZNF761;ZNF765-ZNF761	zinc finger protein 761;ZNF765-ZNF761 readthrough	65.7696217780017	1.3388	0.243323	5.50215	1.2594	0.248165	3.75186e-08	5.48869e-07
ENSG00000146530.14	ENSG00000146530	VWDE	von Willebrand factor D and EGF domains	58.4840938945664	1.36552	0.248311	5.49924	1.28348	0.254024	3.81442e-08	5.56159e-07
ENSG00000148516.21	ENSG00000148516	ZEB1	zinc finger E-box binding homeobox 1	476.289981215325	1.34942	0.246228	5.48038	1.26875	0.251875	4.2441e-08	6.13007e-07
ENSG00000179454.13	ENSG00000179454	KLHL28	kelch like family member 28	180.692958647557	1.17329	0.214191	5.47777	1.10595	0.218279	4.30726e-08	6.20676e-07
ENSG00000119778.15	ENSG00000119778	ATAD2B	ATPase family, AAA domain containing 2B	195.521492735238	1.22525	0.223734	5.47638	1.15376	0.228324	4.34125e-08	6.24113e-07
ENSG00000145241.11	ENSG00000145241	CENPC	centromere protein C	158.622313447906	1.50342	0.275093	5.46514	1.40992	0.281924	4.62548e-08	6.60355e-07
ENSG00000164128.7	ENSG00000164128	NPY1R	neuropeptide Y receptor Y1	35.7847641235033	1.58634	0.290591	5.45901	1.48655	0.296593	4.78785e-08	6.78817e-07
ENSG00000104218.14	ENSG00000104218	CSPP1	centrosome and spindle pole associated protein 1	186.371433739921	1.2067	0.221559	5.44642	1.13623	0.225792	5.13946e-08	7.23123e-07
ENSG00000196376.11	ENSG00000196376	SLC35F1	solute carrier family 35 member F1	19.735399067966	2.22737	0.411043	5.41882	2.07595	0.420454	5.99921e-08	8.2895e-07
ENSG00000006459.11	ENSG00000006459	KDM7A	lysine demethylase 7A	120.417092239043	1.41906	0.261964	5.41701	1.33067	0.267883	6.06037e-08	8.36774e-07
ENSG00000197050.11	ENSG00000197050	ZNF420	zinc finger protein 420	57.2147072722416	1.29034	0.238289	5.41503	1.21198	0.24304	6.1277e-08	8.4418e-07
ENSG00000152763.17	ENSG00000152763	WDR78	WD repeat domain 78	62.0722823256624	1.31914	0.243631	5.4145	1.23824	0.248909	6.14601e-08	8.45442e-07
ENSG00000197372.9	ENSG00000197372	ZNF675	zinc finger protein 675	82.29957046537	1.34378	0.248288	5.41219	1.26107	0.253774	6.22594e-08	8.55165e-07
ENSG00000196417.13	ENSG00000196417	ZNF765	zinc finger protein 765	76.7582032939323	1.35234	0.250287	5.40315	1.2689	0.255461	6.54793e-08	8.96727e-07
ENSG00000234840.2	ENSG00000234840	LINC01239	long intergenic non-protein coding RNA 1239	28.1095094420834	1.74903	0.32411	5.39641	1.63433	0.330803	6.79887e-08	9.2289e-07
ENSG00000185947.15	ENSG00000185947	ZNF267	zinc finger protein 267	381.260051585639	2.35284	0.436561	5.38949	2.18806	0.452304	7.06566e-08	9.56996e-07
ENSG00000164683.17	ENSG00000164683	HEY1	hes related family bHLH transcription factor with YRPW motif 1	49.1829056206365	1.33751	0.24819	5.38905	1.25478	0.253114	7.0831e-08	9.58656e-07
ENSG00000197841.15	ENSG00000197841	ZNF181	zinc finger protein 181	80.5478871816554	1.06419	0.199143	5.34383	1.00238	0.202518	9.10024e-08	1.20606e-06
ENSG00000197619.14	ENSG00000197619	ZNF615	zinc finger protein 615	42.3104707927143	1.78489	0.335129	5.32597	1.66393	0.343459	1.00417e-07	1.31761e-06
ENSG00000062194.16	ENSG00000062194	GPBP1	GC-rich promoter binding protein 1	1512.69555453482	1.17337	0.22034	5.32525	1.1029	0.225025	1.00815e-07	1.32189e-06
ENSG00000237840.6	ENSG00000237840			19.2177390789875	2.11989	0.398234	5.32322	1.97155	0.406877	1.01947e-07	1.33578e-06
ENSG00000236283.5	ENSG00000236283			12.3022075336163	3.21384	0.604302	5.31827	2.98428	0.605834	1.04761e-07	1.37072e-06
ENSG00000203965.13	ENSG00000203965	EFCAB7	EF-hand calcium binding domain 7	82.6056878668304	1.17693	0.221831	5.30551	1.1051	0.225578	1.12355e-07	1.45668e-06
ENSG00000246130.1	ENSG00000246130	LOC286059	TNF receptor superfamily member 10d pseudogene	16.994718120207	2.23351	0.422052	5.29202	2.07871	0.429992	1.20975e-07	1.55859e-06
ENSG00000165121.11	ENSG00000165121			36.1544812410815	1.43518	0.271231	5.29136	1.34174	0.275889	1.21413e-07	1.56316e-06
ENSG00000281655.1	ENSG00000281655			15.4339092152104	2.4075	0.455394	5.28662	2.23735	0.460364	1.24599e-07	1.59972e-06
ENSG00000101280.8	ENSG00000101280	ANGPT4	angiopoietin 4	37.6479160864574	1.58166	0.29922	5.28593	1.47546	0.305786	1.25067e-07	1.60461e-06
ENSG00000240057.6	ENSG00000240057			29.7722525942504	1.70261	0.322599	5.2778	1.58472	0.331832	1.30746e-07	1.66819e-06
ENSG00000089199.10	ENSG00000089199	CHGB	chromogranin B	24.0406768994325	1.78684	0.339007	5.27082	1.66224	0.347164	1.35818e-07	1.72578e-06
ENSG00000118620.13	ENSG00000118620	ZNF430	zinc finger protein 430	75.0014790530007	1.2089	0.229864	5.25919	1.13264	0.234546	1.44691e-07	1.82224e-06
ENSG00000146757.13	ENSG00000146757	ZNF92	zinc finger protein 92	215.526460811651	2.57423	0.489804	5.25564	2.38279	0.509346	1.47511e-07	1.85271e-06
ENSG00000162819.12	ENSG00000162819	BROX	BRO1 domain and CAAX motif containing	756.850287014908	1.06596	0.203658	5.2341	1.00129	0.2075	1.65789e-07	2.05574e-06
ENSG00000125351.11	ENSG00000125351	UPF3B	UPF3B, regulator of nonsense mediated mRNA decay	209.946660417504	1.22313	0.233783	5.23188	1.14489	0.238918	1.67796e-07	2.07923e-06
ENSG00000156313.14	ENSG00000156313	RPGR	retinitis pigmentosa GTPase regulator	102.030778227506	1.41403	0.270882	5.22008	1.31919	0.277165	1.78846e-07	2.19848e-06
ENSG00000047365.12	ENSG00000047365	ARAP2	ArfGAP with RhoGAP domain, ankyrin repeat and PH domain 2	235.800739800968	1.30275	0.249802	5.21513	1.21637	0.255815	1.83687e-07	2.252e-06
ENSG00000166263.13	ENSG00000166263	STXBP4	syntaxin binding protein 4	98.8034142489847	1.093	0.209695	5.21234	1.02534	0.213733	1.86471e-07	2.28462e-06
ENSG00000103316.11	ENSG00000103316	CRYM	crystallin mu	15.3098125970401	2.41352	0.463286	5.20957	2.23464	0.472379	1.89281e-07	2.31596e-06
ENSG00000157181.16	ENSG00000157181	ODR4	odr-4 GPCR localization factor homolog	488.586668366822	1.84131	0.355421	5.18065	1.70823	0.367736	2.2111e-07	2.67007e-06
ENSG00000128564.7	ENSG00000128564	VGF	VGF nerve growth factor inducible	56.5381444121548	1.39581	0.269805	5.17342	1.30038	0.276268	2.29852e-07	2.77021e-06
ENSG00000259404.5	ENSG00000259404			36.510576530771	1.38454	0.26793	5.16752	1.28937	0.274609	2.37222e-07	2.84975e-06
ENSG00000116678.19	ENSG00000116678	LEPR	leptin receptor	287.513968849907	1.26462	0.244748	5.16702	1.1803	0.250927	2.37859e-07	2.85555e-06
ENSG00000196597.12	ENSG00000196597	ZNF782	zinc finger protein 782	55.4860320924562	1.25214	0.242375	5.16614	1.16942	0.247123	2.3898e-07	2.86714e-06
ENSG00000256083.1	ENSG00000256083			28.6242687356696	1.63523	0.319591	5.11663	1.51772	0.325783	3.11037e-07	3.62805e-06
ENSG00000165338.16	ENSG00000165338	HECTD2	HECT domain E3 ubiquitin protein ligase 2	383.513775708924	1.20815	0.236183	5.11529	1.12732	0.241828	3.13257e-07	3.64934e-06
ENSG00000286710.1	ENSG00000286710			15.1648876290747	2.69536	0.527872	5.10609	2.48771	0.536089	3.289e-07	3.81954e-06
ENSG00000167232.14	ENSG00000167232	ZNF91	zinc finger protein 91	106.903856125665	1.47505	0.288941	5.10502	1.36981	0.296929	3.30758e-07	3.83389e-06
ENSG00000078177.14	ENSG00000078177	N4BP2	NEDD4 binding protein 2	100.827914446378	1.43676	0.281732	5.09972	1.335	0.289062	3.40161e-07	3.9281e-06
ENSG00000092054.13	ENSG00000092054	MYH7	myosin heavy chain 7	19.1957272728321	1.9478	0.382351	5.09428	1.80129	0.390148	3.50069e-07	4.02993e-06
ENSG00000256223.6	ENSG00000256223	ZNF10	zinc finger protein 10	58.0528770709953	1.2631	0.248917	5.07439	1.17568	0.254881	3.88745e-07	4.43376e-06
ENSG00000153303.17	ENSG00000153303	FRMD1	FERM domain containing 1	12.443217075271	3.48407	0.687744	5.06594	3.21094	0.687596	4.06384e-07	4.60644e-06
ENSG00000258667.2	ENSG00000258667	LOC105370526	uncharacterized LOC105370526	96.9961579119189	1.07343	0.21234	5.05525	1.00358	0.215966	4.29839e-07	4.84564e-06
ENSG00000178295.15	ENSG00000178295	GEN1	GEN1, Holliday junction 5' flap endonuclease	347.300349542503	1.08793	0.215557	5.04706	1.01619	0.220071	4.48652e-07	5.02403e-06
ENSG00000105967.16	ENSG00000105967	TFEC	transcription factor EC	43.2481382165841	1.30483	0.258576	5.04623	1.21286	0.264339	4.50607e-07	5.04287e-06
ENSG00000198604.11	ENSG00000198604	BAZ1A	bromodomain adjacent to zinc finger domain 1A	1195.01434841967	1.141	0.226907	5.02848	1.06367	0.232159	4.9439e-07	5.45038e-06
ENSG00000259820.1	ENSG00000259820			44.1170269483653	1.52923	0.304284	5.02567	1.41545	0.312595	5.01669e-07	5.52075e-06
ENSG00000105865.11	ENSG00000105865	DUS4L	dihydrouridine synthase 4 like	33.6774965899702	1.5576	0.31177	4.99598	1.44026	0.319408	5.85364e-07	6.30665e-06
ENSG00000154240.17	ENSG00000154240	CEP112	centrosomal protein 112	53.4050496917811	1.15422	0.231676	4.98204	1.07407	0.236294	6.29171e-07	6.70979e-06
ENSG00000189238.6	ENSG00000189238			12.1306511687819	2.69634	0.543934	4.95711	2.47539	0.550087	7.15492e-07	7.50738e-06
ENSG00000137601.16	ENSG00000137601	NEK1	NIMA related kinase 1	288.649751243509	1.23519	0.249241	4.95581	1.14621	0.255691	7.20296e-07	7.54495e-06
ENSG00000135164.18	ENSG00000135164	DMTF1	cyclin D binding myb like transcription factor 1	485.782933431644	1.16412	0.234945	4.95486	1.08213	0.240662	7.23831e-07	7.57768e-06
ENSG00000130150.12	ENSG00000130150	MOSPD2	motile sperm domain containing 2	272.530445471204	1.13953	0.230313	4.94773	1.0592	0.235554	7.50851e-07	7.83393e-06
ENSG00000174796.12	ENSG00000174796	THAP6	THAP domain containing 6	197.347565323691	1.14757	0.232051	4.94533	1.06679	0.237485	7.60147e-07	7.92199e-06
ENSG00000244468.1	ENSG00000244468			33.3776550508635	1.52516	0.309126	4.93376	1.40564	0.319591	8.0661e-07	8.31713e-06
ENSG00000257702.3	ENSG00000257702	LBX2-AS1	LBX2 antisense RNA 1	27.3211033030078	1.56357	0.317304	4.92768	1.44269	0.324341	8.321e-07	8.55135e-06
ENSG00000230825.2	ENSG00000230825	LOC101927354	uncharacterized LOC101927354	20.6753026591949	1.93656	0.39367	4.91924	1.77684	0.406818	8.68812e-07	8.90387e-06
ENSG00000215126.10	ENSG00000215126	CBWD2;CBWD6	COBW domain containing 2;COBW domain containing 6	38.2266587913769	1.58223	0.322221	4.91039	1.45583	0.333397	9.08955e-07	9.27415e-06
ENSG00000122484.9	ENSG00000122484	RPAP2	RNA polymerase II associated protein 2	322.058109443791	1.11431	0.227263	4.90317	1.03542	0.232528	9.43045e-07	9.5955e-06
ENSG00000248905.8	ENSG00000248905	FMN1	formin 1	39.4790249937349	1.33928	0.273214	4.90193	1.23765	0.28049	9.48998e-07	9.65076e-06
ENSG00000207827.1	ENSG00000207827	MIR30A	microRNA 30a	18.5491793908847	2.37709	0.48571	4.89406	2.17462	0.501858	9.87782e-07	1.00176e-05
ENSG00000237877.7	ENSG00000237877	LINC01473	long intergenic non-protein coding RNA 1473	25.0695439692644	1.8348	0.375277	4.88919	1.68234	0.388801	1.01253e-06	1.02405e-05
ENSG00000168769.13	ENSG00000168769	TET2	tet methylcytosine dioxygenase 2	770.140548798195	1.11531	0.228146	4.8886	1.03579	0.233547	1.01556e-06	1.02655e-05
ENSG00000186952.15	ENSG00000186952	TMEM232	transmembrane protein 232	27.1260368378058	1.53936	0.315232	4.88325	1.41749	0.323538	1.04354e-06	1.05138e-05
ENSG00000204177.10	ENSG00000204177	BMS1P1	BMS1, ribosome biogenesis factor pseudogene 1	25.2451027843195	1.56454	0.320522	4.88123	1.43924	0.330042	1.05428e-06	1.05924e-05
ENSG00000178199.13	ENSG00000178199	ZC3H12D	zinc finger CCCH-type containing 12D	12.5809581206408	2.84482	0.583125	4.87858	2.59767	0.596972	1.06854e-06	1.07132e-05
ENSG00000010030.14	ENSG00000010030	ETV7	ETS variant 7	41.4328053986562	1.23912	0.254006	4.87832	1.1464	0.26049	1.06992e-06	1.07213e-05
ENSG00000161298.18	ENSG00000161298	ZNF382	zinc finger protein 382	40.817858936458	1.3747	0.281985	4.87508	1.26911	0.28858	1.08765e-06	1.0869e-05
ENSG00000168702.17	ENSG00000168702	LRP1B	LDL receptor related protein 1B	27.058580711307	1.54559	0.317216	4.87236	1.42273	0.325412	1.10274e-06	1.0994e-05
ENSG00000172766.19	ENSG00000172766	NAA16	N(alpha)-acetyltransferase 16, NatA auxiliary subunit	196.89245471796	1.09564	0.225082	4.86774	1.01735	0.230228	1.12884e-06	1.12084e-05
ENSG00000100290.3	ENSG00000100290	BIK	BCL2 interacting killer	26.225415033865	1.55827	0.321131	4.85244	1.4329	0.329731	1.2195e-06	1.2031e-05
ENSG00000116539.13	ENSG00000116539	ASH1L	ASH1 like histone lysine methyltransferase	940.064339941995	1.09178	0.225021	4.85192	1.01338	0.230254	1.22275e-06	1.20566e-05
ENSG00000226312.7	ENSG00000226312	CFLAR-AS1	CFLAR antisense RNA 1	44.2066365701942	1.19612	0.246536	4.85169	1.10698	0.252436	1.22413e-06	1.20638e-05
ENSG00000120278.16	ENSG00000120278	PLEKHG1	pleckstrin homology and RhoGEF domain containing G1	12.3233634701841	2.70163	0.556867	4.85148	2.46763	0.567274	1.22541e-06	1.207e-05
ENSG00000213071.11	ENSG00000213071	LPAL2	lipoprotein(a) like 2, pseudogene	51.5988784479324	1.18516	0.244729	4.84274	1.09711	0.250424	1.28058e-06	1.25466e-05
ENSG00000090612.21	ENSG00000090612	ZNF268	zinc finger protein 268	218.407913636962	1.16089	0.239743	4.84223	1.07519	0.245597	1.28389e-06	1.25657e-05
ENSG00000198862.14	ENSG00000198862	LTN1	listerin E3 ubiquitin protein ligase 1	592.883017638004	1.11862	0.231895	4.82383	1.03647	0.237473	1.40828e-06	1.36745e-05
ENSG00000223573.7	ENSG00000223573	TINCR	TINCR ubiquitin domain containing	30.3031407299367	1.42524	0.29806	4.78171	1.30977	0.305784	1.73813e-06	1.65301e-05
ENSG00000203837.5	ENSG00000203837	PNLIPRP3	pancreatic lipase related protein 3	12.7081381077182	2.46179	0.515131	4.77896	2.24349	0.52597	1.76207e-06	1.67148e-05
ENSG00000138658.15	ENSG00000138658	ZGRF1	zinc finger GRF-type containing 1	154.41959541763	1.18665	0.248333	4.77845	1.09572	0.254816	1.76647e-06	1.6748e-05
ENSG00000261618.2	ENSG00000261618			22.2281009928815	1.85015	0.387534	4.77417	1.68921	0.401076	1.80451e-06	1.70736e-05
ENSG00000159917.17	ENSG00000159917	ZNF235	zinc finger protein 235	33.640962824364	1.27049	0.266277	4.7713	1.17071	0.272396	1.83043e-06	1.72988e-05
ENSG00000183813.6	ENSG00000183813	CCR4	C-C motif chemokine receptor 4	39.7613904809477	1.30311	0.273221	4.76942	1.19883	0.281319	1.84761e-06	1.74279e-05
ENSG00000287712.1	ENSG00000287712			49.1335751098609	1.11882	0.235437	4.75209	1.03372	0.241199	2.01325e-06	1.88174e-05
ENSG00000103995.14	ENSG00000103995	CEP152	centrosomal protein 152	152.828331340743	1.10396	0.232759	4.74294	1.02055	0.238267	2.10642e-06	1.95205e-05
ENSG00000147894.15	ENSG00000147894	C9orf72	chromosome 9 open reading frame 72	90.61494094776	1.12229	0.236716	4.74107	1.03661	0.242569	2.12592e-06	1.96618e-05
ENSG00000136866.13	ENSG00000136866	ZFP37	ZFP37 zinc finger protein	42.7313444068963	1.6557	0.349465	4.73781	1.51233	0.362748	2.1604e-06	1.99011e-05
ENSG00000176716.5	ENSG00000176716			9.1055391484528	3.8445	0.811769	4.73596	3.5014	0.793099	2.18025e-06	2.0054e-05
ENSG00000127870.17	ENSG00000127870	RNF6	ring finger protein 6	831.541787405731	1.60397	0.339816	4.72013	1.46497	0.353365	2.35696e-06	2.15507e-05
ENSG00000101751.10	ENSG00000101751	POLI	DNA polymerase iota	280.826391200993	1.09978	0.233554	4.70888	1.01576	0.239143	2.49081e-06	2.26848e-05
ENSG00000147082.17	ENSG00000147082	CCNB3	cyclin B3	12.5248538058366	2.38378	0.507259	4.69933	2.16288	0.521273	2.61016e-06	2.36205e-05
ENSG00000112599.9	ENSG00000112599	GUCA1B	guanylate cyclase activator 1B	27.145698220315	1.46696	0.312952	4.6875	1.34124	0.32253	2.76567e-06	2.48454e-05
ENSG00000223722.3	ENSG00000223722			20.231721965464	1.788	0.383665	4.66032	1.6252	0.397206	3.15722e-06	2.78752e-05
ENSG00000236908.2	ENSG00000236908			25.1610151940633	1.52921	0.328612	4.65353	1.396	0.337077	3.26301e-06	2.87543e-05
ENSG00000179388.9	ENSG00000179388	EGR3	early growth response 3	21.4351894243464	1.72749	0.372367	4.63923	1.57143	0.383617	3.49716e-06	3.05699e-05
ENSG00000135951.15	ENSG00000135951	TSGA10	testis specific 10	40.1538023440479	1.19315	0.25736	4.63611	1.09567	0.26363	3.55034e-06	3.09762e-05
ENSG00000183508.5	ENSG00000183508	TENT5C	terminal nucleotidyltransferase 5C	35.9864771644763	1.19969	0.258998	4.63203	1.10138	0.26509	3.62092e-06	3.15028e-05
ENSG00000236770.1	ENSG00000236770			4.50675232831515	5.30736	1.14825	4.62212	5.79859	2.42866	3.79838e-06	3.28613e-05
ENSG00000155511.18	ENSG00000155511	GRIA1	glutamate ionotropic receptor AMPA type subunit 1	11.0199083509223	2.82158	0.612303	4.60815	2.54684	0.626809	4.06276e-06	3.48711e-05
ENSG00000174405.13	ENSG00000174405	LIG4	DNA ligase 4	398.446765864564	1.83104	0.397766	4.6033	1.65899	0.416391	4.15846e-06	3.56098e-05
ENSG00000164418.20	ENSG00000164418	GRIK2	glutamate ionotropic receptor kainate type subunit 2	13.7692333133588	2.05821	0.447271	4.60171	1.86407	0.458692	4.19031e-06	3.58328e-05
ENSG00000197008.9	ENSG00000197008	ZNF138	zinc finger protein 138	104.811912861669	1.11107	0.241476	4.60117	1.02131	0.247611	4.20121e-06	3.58943e-05
ENSG00000110042.8	ENSG00000110042	DTX4	deltex E3 ubiquitin ligase 4	16.1298726369596	2.31737	0.504675	4.59181	2.09175	0.523912	4.39422e-06	3.74034e-05
ENSG00000174373.16	ENSG00000174373	RALGAPA1	Ral GTPase activating protein catalytic alpha subunit 1	178.586452808431	1.21108	0.264112	4.58547	1.1091	0.271855	4.52957e-06	3.82911e-05
ENSG00000167850.3	ENSG00000167850	CD300C	CD300c molecule	20.8668245175131	1.6806	0.367211	4.57665	1.5239	0.379835	4.72482e-06	3.98142e-05
ENSG00000286048.1	ENSG00000286048			21.4554468470965	1.63494	0.358061	4.5661	1.48431	0.368382	4.96873e-06	4.1623e-05
ENSG00000230183.4	ENSG00000230183			29.7790281465805	1.54348	0.339733	4.54322	1.40088	0.351003	5.54003e-06	4.57863e-05
ENSG00000228742.11	ENSG00000228742			13.47177921229	2.30638	0.508286	4.53756	2.07687	0.525188	5.69095e-06	4.69288e-05
ENSG00000118997.14	ENSG00000118997	DNAH7	dynein axonemal heavy chain 7	22.812233652636	1.51952	0.335461	4.52964	1.37887	0.345587	5.90837e-06	4.84193e-05
ENSG00000130477.15	ENSG00000130477	UNC13A	unc-13 homolog A	30.883472347151	1.31945	0.291523	4.52607	1.20084	0.301103	6.00916e-06	4.91363e-05
ENSG00000260302.3	ENSG00000260302			26.434279123526	1.39017	0.309121	4.49716	1.26228	0.318613	6.88672e-06	5.54779e-05
ENSG00000124383.9	ENSG00000124383	MPHOSPH10	M-phase phosphoprotein 10	390.589479522933	1.12922	0.251384	4.49204	1.0327	0.258646	7.05457e-06	5.67064e-05
ENSG00000122482.21	ENSG00000122482	ZNF644	zinc finger protein 644	831.746149002475	1.73582	0.387368	4.48105	1.56475	0.406196	7.42757e-06	5.93435e-05
ENSG00000285898.1	ENSG00000285898			15.6663680118774	1.97161	0.440196	4.47894	1.77316	0.45643	7.50134e-06	5.98811e-05
ENSG00000144182.17	ENSG00000144182	LIPT1	lipoyltransferase 1	42.2918517102323	1.23275	0.275519	4.47427	1.12241	0.283281	7.66737e-06	6.10747e-05
ENSG00000164061.5	ENSG00000164061	BSN	bassoon presynaptic cytomatrix protein	30.7297361155766	1.33242	0.298148	4.46901	1.21086	0.305885	7.85823e-06	6.24068e-05
ENSG00000163660.11	ENSG00000163660	CCNL1	cyclin L1	2076.06682356004	1.74926	0.392776	4.45359	1.57678	0.412124	8.44472e-06	6.66636e-05
ENSG00000229419.1	ENSG00000229419	RALGAPA1P1	Ral GTPase activating protein catalytic alpha subunit 1 pseudogene 1	23.2801747825814	1.52809	0.343992	4.44223	1.38159	0.353728	8.90313e-06	6.9924e-05
ENSG00000182141.10	ENSG00000182141	ZNF708	zinc finger protein 708	85.0005319739453	1.24553	0.28109	4.43106	1.13071	0.291136	9.37688e-06	7.32623e-05
ENSG00000092108.20	ENSG00000092108	SCFD1	sec1 family domain containing 1	1277.3621590506	1.52566	0.344385	4.4301	1.37669	0.35962	9.41901e-06	7.35382e-05
ENSG00000257511.1	ENSG00000257511			34.7016136300603	1.23808	0.280138	4.41954	1.12489	0.287707	9.89106e-06	7.68171e-05
ENSG00000119698.12	ENSG00000119698	PPP4R4	protein phosphatase 4 regulatory subunit 4	18.147308910525	1.68207	0.381564	4.40837	1.51284	0.394548	1.04152e-05	8.03322e-05
ENSG00000283235.2	ENSG00000283235			34.5126461296412	1.19347	0.271699	4.39262	1.08413	0.279119	1.11991e-05	8.53461e-05
ENSG00000140795.13	ENSG00000140795	MYLK3	myosin light chain kinase 3	9.66735798173032	2.64	0.60109	4.39201	2.35948	0.612998	1.12306e-05	8.55402e-05
ENSG00000006747.15	ENSG00000006747	SCIN	scinderin	16.6719090157502	1.7071	0.388875	4.38984	1.53292	0.402161	1.13436e-05	8.63049e-05
ENSG00000286468.1	ENSG00000286468			13.896064657122	2.19883	0.501503	4.38448	1.96125	0.523875	1.16263e-05	8.80207e-05
ENSG00000156103.16	ENSG00000156103	MMP16	matrix metallopeptidase 16	225.618899780926	1.10033	0.251349	4.3777	1.00267	0.258594	1.19937e-05	9.04537e-05
ENSG00000175175.6	ENSG00000175175	PPM1E	protein phosphatase, Mg2+/Mn2+ dependent 1E	32.5809365675474	1.2149	0.277555	4.37713	1.1018	0.285554	1.2025e-05	9.05601e-05
ENSG00000103534.17	ENSG00000103534	TMC5	transmembrane channel like 5	8.49849897236158	3.12763	0.714814	4.37545	2.79406	0.717633	1.21183e-05	9.11125e-05
ENSG00000196338.12	ENSG00000196338	NLGN3	neuroligin 3	22.1270290276346	1.47685	0.337532	4.37545	1.33001	0.349184	1.21184e-05	9.11125e-05
ENSG00000013441.16	ENSG00000013441	CLK1	CDC like kinase 1	713.714574126848	1.84117	0.420945	4.37388	1.64809	0.443654	1.22057e-05	9.1731e-05
ENSG00000236939.2	ENSG00000236939	BAALC-AS2	BAALC antisense RNA 2	8.83820542971605	2.92103	0.668649	4.36855	2.60836	0.674642	1.25073e-05	9.36556e-05
ENSG00000144834.14	ENSG00000144834	TAGLN3	transgelin 3	18.0045087089289	1.66318	0.380814	4.36743	1.49279	0.394041	1.25719e-05	9.40631e-05
ENSG00000039600.11	ENSG00000039600	SOX30	SRY-box 30	7.94463490384683	3.26088	0.749167	4.35268	2.91181	0.745071	1.34485e-05	9.98537e-05
ENSG00000146006.8	ENSG00000146006	LRRTM2	leucine rich repeat transmembrane neuronal 2	38.8978605852364	1.15088	0.264549	4.35035	1.04452	0.272072	1.35922e-05	0.000100759
ENSG00000229321.2	ENSG00000229321			7.86257469714664	3.6107	0.830347	4.34842	3.22339	0.817918	1.37121e-05	0.000101403
ENSG00000236256.9	ENSG00000236256	DIAPH2-AS1	DIAPH2 antisense RNA 1	16.312322507861	1.99863	0.460454	4.34057	1.78328	0.479303	1.42116e-05	0.000104762
ENSG00000250492.1	ENSG00000250492			13.1728316358617	2.15925	0.497501	4.34019	1.92393	0.516735	1.42359e-05	0.0001049
ENSG00000228436.3	ENSG00000228436	LOC105378663	uncharacterized LOC105378663	38.7461480590911	1.13702	0.262849	4.32574	1.0311	0.270402	1.5202e-05	0.000111089
ENSG00000129450.8	ENSG00000129450	SIGLEC9	sialic acid binding Ig like lectin 9	8.77226510410884	2.69421	0.625358	4.30827	2.39867	0.632732	1.64538e-05	0.000119153
ENSG00000173588.14	ENSG00000173588	CEP83	centrosomal protein 83	111.775852966022	1.88614	0.438112	4.30517	1.67963	0.462244	1.66861e-05	0.000120694
ENSG00000248738.6	ENSG00000248738	LOC101929237	uncharacterized LOC101929237	11.2067304253039	2.17377	0.50494	4.30501	1.93709	0.518189	1.66976e-05	0.000120729
ENSG00000228782.7	ENSG00000228782	MRPL45P2	mitochondrial ribosomal protein L45 pseudogene 2	32.332065688193	1.19746	0.27832	4.30244	1.08197	0.2871	1.68925e-05	0.000122091
ENSG00000236675.1	ENSG00000236675			30.0525007151303	1.21801	0.283325	4.299	1.10024	0.291564	1.71572e-05	0.000123521
ENSG00000135541.21	ENSG00000135541	AHI1	Abelson helper integration site 1	278.901676238572	1.1067	0.257427	4.29907	1.00363	0.265318	1.71519e-05	0.000123521
ENSG00000081479.15	ENSG00000081479	LRP2	LDL receptor related protein 2	25.8957484844854	1.2777	0.297726	4.29151	1.15226	0.305821	1.77463e-05	0.00012707
ENSG00000119686.10	ENSG00000119686	FLVCR2	feline leukemia virus subgroup C cellular receptor family member 2	27.6478769337026	1.28132	0.298736	4.28913	1.15422	0.308383	1.79376e-05	0.000128241
ENSG00000134716.11	ENSG00000134716	CYP2J2	cytochrome P450 family 2 subfamily J member 2	28.0777615174947	1.53293	0.357941	4.28263	1.36988	0.374478	1.84701e-05	0.000131641
ENSG00000144406.18	ENSG00000144406	UNC80	unc-80 homolog, NALCN channel complex subunit	28.2118618999906	1.54622	0.362694	4.26316	1.37857	0.381104	2.01556e-05	0.000142337
ENSG00000196188.11	ENSG00000196188	CTSE	cathepsin E	19.2788578439228	1.52113	0.35733	4.25692	1.35922	0.370648	2.0726e-05	0.000145697
ENSG00000113369.9	ENSG00000113369	ARRDC3	arrestin domain containing 3	957.129087891063	1.45671	0.3425	4.25316	1.30868	0.358226	2.10775e-05	0.000147942
ENSG00000185246.17	ENSG00000185246	PRPF39	pre-mRNA processing factor 39	540.765663241107	1.54112	0.362647	4.24964	1.37423	0.380841	2.14118e-05	0.000149778
ENSG00000198771.11	ENSG00000198771	RCSD1	RCSD domain containing 1	8.49286576556452	2.7812	0.656195	4.23837	2.45819	0.669685	2.25149e-05	0.000156669
ENSG00000223638.3	ENSG00000223638	RFPL4A	ret finger protein like 4A	18.4696716563366	1.51905	0.358681	4.2351	1.35608	0.371254	2.28452e-05	0.000158425
ENSG00000184995.7	ENSG00000184995	IFNE	interferon epsilon	12.930950874621	1.94626	0.459701	4.23376	1.72765	0.475414	2.2982e-05	0.000159195
ENSG00000286922.1	ENSG00000286922			9.13279955827362	2.54113	0.600744	4.22997	2.24867	0.614289	2.33718e-05	0.000161351
ENSG00000230647.2	ENSG00000230647			15.0113444287445	2.17804	0.515075	4.22858	1.92459	0.540336	2.3517e-05	0.000162172
ENSG00000274213.1	ENSG00000274213			23.2632332803546	1.37386	0.325625	4.21916	1.22905	0.337422	2.45212e-05	0.000168218
ENSG00000287188.1	ENSG00000287188			18.9755150670559	1.51056	0.358284	4.2161	1.34857	0.369858	2.48567e-05	0.000170141
ENSG00000135338.14	ENSG00000135338	LCA5	LCA5, lebercilin	118.978998735021	1.18325	0.281337	4.20581	1.06477	0.290682	2.60154e-05	0.000177023
ENSG00000164627.18	ENSG00000164627	KIF6	kinesin family member 6	22.3240492148563	1.44023	0.34373	4.18999	1.28603	0.354725	2.78961e-05	0.000188709
ENSG00000238133.6	ENSG00000238133	MAP3K20-AS1	MAP3K20 antisense RNA 1	16.8191278789524	1.60739	0.383921	4.18677	1.42847	0.397938	2.82946e-05	0.000191196
ENSG00000142621.19	ENSG00000142621	FHAD1	forkhead associated phosphopeptide binding domain 1	19.6430078445643	1.44255	0.344727	4.18463	1.28688	0.35607	2.85631e-05	0.000192658
ENSG00000255921.1	ENSG00000255921			33.424782654772	1.19025	0.285038	4.17575	1.06824	0.294643	2.97002e-05	0.000199454
ENSG00000188092.14	ENSG00000188092	GPR89B	G protein-coupled receptor 89B	31.2144751562074	1.22665	0.294192	4.16957	1.09875	0.30478	3.05179e-05	0.000204056
ENSG00000197566.10	ENSG00000197566	ZNF624	zinc finger protein 624	23.6385948999644	1.44684	0.34724	4.1667	1.28927	0.35947	3.09043e-05	0.000206192
ENSG00000198919.13	ENSG00000198919	DZIP3	DAZ interacting zinc finger protein 3	406.637397227633	1.47535	0.354286	4.16428	1.31152	0.372049	3.12338e-05	0.000208112
ENSG00000182150.16	ENSG00000182150	ERCC6L2	ERCC excision repair 6 like 2	399.017783903609	1.47498	0.354766	4.15761	1.31067	0.37253	3.216e-05	0.000213338
ENSG00000180479.13	ENSG00000180479	ZNF571	zinc finger protein 571	11.9602495072013	2.07515	0.499545	4.15407	1.82698	0.520964	3.26615e-05	0.000216122
ENSG00000279759.1	ENSG00000279759			26.0142669018548	1.22288	0.294442	4.15322	1.09594	0.303134	3.27834e-05	0.000216774
ENSG00000287382.1	ENSG00000287382			22.1355992291433	1.38687	0.334233	4.14941	1.2352	0.346545	3.33336e-05	0.000219861
ENSG00000117009.12	ENSG00000117009	KMO	kynurenine 3-monooxygenase	33.124813758448	1.14516	0.27663	4.13967	1.0277	0.285279	3.47809e-05	0.000228348
ENSG00000256128.6	ENSG00000256128			10.7512421972546	2.31374	0.55956	4.13493	2.03224	0.581391	3.55065e-05	0.000232534
ENSG00000197933.13	ENSG00000197933	ZNF823	zinc finger protein 823	34.9634929188044	1.27817	0.309366	4.13157	1.14172	0.319852	3.60293e-05	0.000235374
ENSG00000187510.9	ENSG00000187510	C12orf74;PLEKHG7	chromosome 12 open reading frame 74;pleckstrin homology and RhoGEF domain containing G7	28.1329021363524	1.38915	0.337766	4.11275	1.23219	0.353034	3.9097e-05	0.000252119
ENSG00000205847.6	ENSG00000205847	OR7E91P	olfactory receptor family 7 subfamily E member 91 pseudogene	6.3523888244425	4.3388	1.05726	4.10382	3.82042	1.03177	4.06381e-05	0.000260784
ENSG00000164675.11	ENSG00000164675	IQUB	IQ motif and ubiquitin domain containing	11.0058311282072	2.0192	0.492374	4.10094	1.7768	0.507975	4.11473e-05	0.000263776
ENSG00000164185.6	ENSG00000164185	ZNF474	zinc finger protein 474	8.45412826677482	2.73013	0.667322	4.09118	2.3834	0.689215	4.29182e-05	0.000274084
ENSG00000166670.10	ENSG00000166670	MMP10	matrix metallopeptidase 10	15.1851863174648	1.71008	0.418327	4.08791	1.50675	0.435168	4.35281e-05	0.000277595
ENSG00000273033.2	ENSG00000273033	LINC02035	long intergenic non-protein coding RNA 2035	29.2539600224007	1.3796	0.337595	4.08655	1.22357	0.351724	4.37843e-05	0.00027894
ENSG00000164266.10	ENSG00000164266	SPINK1	serine peptidase inhibitor, Kazal type 1	20.2025913345526	1.55198	0.380121	4.08285	1.36919	0.397734	4.44863e-05	0.000282826
ENSG00000144229.12	ENSG00000144229	THSD7B	thrombospondin type 1 domain containing 7B	60.2057712870757	1.2987	0.318138	4.08221	1.15207	0.334185	4.46102e-05	0.00028342
ENSG00000229925.1	ENSG00000229925			6.75583839908783	3.3773	0.827582	4.08093	2.96472	0.816429	4.48554e-05	0.00028488
ENSG00000196209.12	ENSG00000196209	SIRPB2	signal regulatory protein beta 2	30.4457651031967	1.15806	0.284984	4.06359	1.03443	0.293689	4.83237e-05	0.000303881
ENSG00000256433.3	ENSG00000256433			22.4052758097454	1.37744	0.339629	4.05572	1.21968	0.352722	4.99805e-05	0.00031334
ENSG00000152380.10	ENSG00000152380	FAM151B	family with sequence similarity 151 member B	14.837122926771	1.69164	0.417124	4.05548	1.48572	0.435728	5.00308e-05	0.000313549
ENSG00000139344.8	ENSG00000139344	AMDHD1	amidohydrolase domain containing 1	18.8451263187354	1.45111	0.35794	4.05407	1.28234	0.37166	5.03344e-05	0.000315238
ENSG00000089048.14	ENSG00000089048	ESF1	ESF1 nucleolar pre-rRNA processing protein homolog	377.33917111971	2.5672	0.633606	4.05173	2.22835	0.686636	5.08403e-05	0.000317868
ENSG00000151422.13	ENSG00000151422	FER	FER tyrosine kinase	413.044813926476	1.64828	0.408734	4.03265	1.44827	0.433535	5.51504e-05	0.000340441
ENSG00000286741.1	ENSG00000286741			9.61616785929286	2.39225	0.593418	4.03131	2.08162	0.618867	5.54678e-05	0.000342058
ENSG00000115602.16	ENSG00000115602	IL1RL1	interleukin 1 receptor like 1	9.19121041159423	2.38566	0.591996	4.02986	2.081	0.611687	5.58103e-05	0.000343826
ENSG00000170802.16	ENSG00000170802	FOXN2	forkhead box N2	406.451619077661	1.57575	0.391276	4.02719	1.38303	0.414222	5.64468e-05	0.000347053
ENSG00000256069.7	ENSG00000256069	A2MP1	alpha-2-macroglobulin pseudogene 1	6.49166037285986	3.35197	0.833343	4.02232	2.93253	0.820421	5.76268e-05	0.000352666
ENSG00000152785.7	ENSG00000152785	BMP3	bone morphogenetic protein 3	9.86828286902446	2.22254	0.554236	4.01009	1.93836	0.57337	6.06945e-05	0.000368391
ENSG00000146707.14	ENSG00000146707	POMZP3	POM121 and ZP3 fusion	22.2841290023318	1.33299	0.332715	4.0064	1.17827	0.344997	6.1651e-05	0.000374074
ENSG00000196353.11	ENSG00000196353	CPNE4	copine 4	14.7976882871069	1.77609	0.444447	3.99618	1.54984	0.466852	6.43723e-05	0.000388673
ENSG00000153914.16	ENSG00000153914	SREK1	splicing regulatory glutamic acid and lysine rich protein 1	1027.51897987094	1.38309	0.346637	3.99002	1.2181	0.364562	6.60674e-05	0.000397608
ENSG00000250929.2	ENSG00000250929			9.42494585782074	2.56886	0.643936	3.98931	2.2253	0.672746	6.62648e-05	0.000398278
ENSG00000174799.10	ENSG00000174799	CEP135	centrosomal protein 135	216.064498719906	1.75569	0.440701	3.98386	1.52935	0.469955	6.7805e-05	0.000406125
ENSG00000111834.12	ENSG00000111834	RSPH4A	radial spoke head component 4A	10.8144497650991	1.98957	0.49961	3.98225	1.73532	0.517532	6.82662e-05	0.000407657
ENSG00000188732.11	ENSG00000188732	FAM221A	family with sequence similarity 221 member A	46.8421480534653	1.19318	0.300233	3.97416	1.05706	0.312114	7.06269e-05	0.000419855
ENSG00000184599.13	ENSG00000184599	FAM19A3	family with sequence similarity 19 member A3, C-C motif chemokine like	11.9060632505895	1.89333	0.476529	3.97316	1.64952	0.496414	7.09247e-05	0.000421424
ENSG00000134982.17	ENSG00000134982	APC	APC, WNT signaling pathway regulator	438.392401878436	1.69335	0.426631	3.96913	1.47577	0.454543	7.21341e-05	0.00042703
ENSG00000138398.16	ENSG00000138398	PPIG	peptidylprolyl isomerase G	773.487489736132	1.69319	0.427114	3.96427	1.47964	0.454862	7.36221e-05	0.000434864
ENSG00000240291.1	ENSG00000240291			12.6185472622234	2.01232	0.508407	3.95809	1.74706	0.533207	7.55518e-05	0.000444275
ENSG00000198160.14	ENSG00000198160	MIER1	MIER1 transcriptional regulator	1257.77025822595	1.30437	0.329594	3.9575	1.14957	0.345652	7.57375e-05	0.000444943
ENSG00000153495.10	ENSG00000153495	TEX29	testis expressed 29	6.27659419225441	4.32155	1.09329	3.9528	3.75812	1.08127	7.72426e-05	0.000452634
ENSG00000128683.14	ENSG00000128683	GAD1	glutamate decarboxylase 1	31.1373551814994	1.16802	0.297211	3.92993	1.03333	0.307677	8.49707e-05	0.000492457
ENSG00000225678.2	ENSG00000225678			10.6199204458008	2.08086	0.532929	3.90457	1.79987	0.555434	9.4395e-05	0.000540636
ENSG00000005108.16	ENSG00000005108	THSD7A	thrombospondin type 1 domain containing 7A	16.4024506592176	1.61837	0.414999	3.89971	1.40626	0.435493	9.63084e-05	0.000550062
ENSG00000197279.4	ENSG00000197279	ZNF165	zinc finger protein 165	20.8178215247251	1.31254	0.337018	3.89457	1.15082	0.350532	9.83742e-05	0.00056092
ENSG00000149972.11	ENSG00000149972	CNTN5	contactin 5	17.6399369294775	1.54396	0.396744	3.89158	1.34049	0.418401	9.95933e-05	0.000567187
ENSG00000248489.2	ENSG00000248489			12.8097078164063	1.7461	0.449009	3.8888	1.51382	0.468777	0.000100742	0.000572907
ENSG00000143669.13	ENSG00000143669	LYST	lysosomal trafficking regulator	380.271545029044	1.38469	0.356305	3.88626	1.20921	0.375935	0.000101799	0.000578208
ENSG00000181381.13	ENSG00000181381	DDX60L	DExD/H-box 60 like	4774.84480303432	1.39426	0.358807	3.88582	1.22922	0.378172	0.000101986	0.000578914
ENSG00000256916.1	ENSG00000256916			5.63096760750536	4.13933	1.066	3.88305	3.56523	1.04592	0.000103153	0.000584101
ENSG00000146555.19	ENSG00000146555	SDK1	sidekick cell adhesion molecule 1	25.7435606840264	1.208	0.311199	3.88175	1.06406	0.321467	0.000103709	0.000586531
ENSG00000182903.16	ENSG00000182903	ZNF721	zinc finger protein 721	167.949072702785	1.73027	0.446355	3.87645	1.4968	0.477781	0.000105994	0.000597471
ENSG00000182308.7	ENSG00000182308	DCAF4L1	DDB1 and CUL4 associated factor 4 like 1	7.98579676712	2.48239	0.641133	3.87188	2.13358	0.663675	0.000108	0.000606165
ENSG00000047936.10	ENSG00000047936	ROS1	ROS proto-oncogene 1, receptor tyrosine kinase	20.9861809123603	1.37003	0.354522	3.86445	1.19642	0.369415	0.00011134	0.000622642
ENSG00000180376.16	ENSG00000180376	CCDC66	coiled-coil domain containing 66	221.253479889419	1.83957	0.477029	3.8563	1.58278	0.513463	0.000115115	0.00064202
ENSG00000271021.1	ENSG00000271021			9.51784381206343	2.15072	0.560566	3.83669	1.8471	0.58472	0.000124706	0.000687407
ENSG00000119508.18	ENSG00000119508	NR4A3	nuclear receptor subfamily 4 group A member 3	22.7902184148616	1.31121	0.342293	3.83067	1.1424	0.35844	0.000127793	0.000702956
ENSG00000162687.17	ENSG00000162687	KCNT2	potassium sodium-activated channel subfamily T member 2	376.276679980445	1.86247	0.486358	3.82942	1.59621	0.525055	0.000128446	0.000706126
ENSG00000175984.15	ENSG00000175984	DENND2C	DENN domain containing 2C	10.9418255891605	1.86843	0.488376	3.82581	1.60786	0.510163	0.000130344	0.000715923
ENSG00000204172.12	ENSG00000204172	AGAP9	ArfGAP with GTPase domain, ankyrin repeat and PH domain 9	29.4778012640855	1.14107	0.298287	3.82542	1.00338	0.308538	0.000130552	0.00071664
ENSG00000146374.14	ENSG00000146374	RSPO3	R-spondin 3	28.1360284218508	1.26561	0.331076	3.82272	1.1046	0.346013	0.000131987	0.000723658
ENSG00000163554.14	ENSG00000163554	SPTA1	spectrin alpha, erythrocytic 1	8.75725552484767	2.44142	0.639111	3.82003	2.08447	0.669796	0.000133436	0.000730619
ENSG00000103723.14	ENSG00000103723	AP3B2	adaptor related protein complex 3 subunit beta 2	10.4702496005822	1.93057	0.505623	3.8182	1.66675	0.527481	0.000134428	0.000735252
ENSG00000075073.14	ENSG00000075073	TACR2	tachykinin receptor 2	13.6611270979315	1.69209	0.443472	3.81555	1.45852	0.464721	0.000135881	0.000742365
ENSG00000286868.1	ENSG00000286868			5.97161425327432	3.56925	0.93674	3.81029	3.05462	0.927308	0.000138807	0.000756338
ENSG00000196189.13	ENSG00000196189	SEMA4A	semaphorin 4A	27.9013800316278	1.14582	0.301578	3.7994	1.005	0.312297	0.000145044	0.000786156
ENSG00000226798.1	ENSG00000226798	LOC105376105	uncharacterized LOC105376105	9.4514989130316	2.26168	0.595773	3.79622	1.92982	0.626071	0.00014692	0.00079423
ENSG00000134317.18	ENSG00000134317	GRHL1	grainyhead like transcription factor 1	26.5085288243832	1.30548	0.344187	3.79294	1.1345	0.36071	0.000148877	0.000803398
ENSG00000163510.14	ENSG00000163510	CWC22	CWC22 spliceosome associated protein homolog	565.625521235127	1.48407	0.393019	3.77609	1.27857	0.418635	0.000159312	0.000850033
ENSG00000272140.2	ENSG00000272140			13.4035705877527	1.68584	0.446939	3.77198	1.4483	0.468117	0.000161958	0.000862162
ENSG00000113522.14	ENSG00000113522	RAD50	RAD50 double strand break repair protein	56.7356686002704	1.29241	0.342702	3.77124	1.12234	0.359642	0.00016244	0.000864226
ENSG00000151687.14	ENSG00000151687	ANKAR	ankyrin and armadillo repeat containing	25.363988918206	1.20952	0.3208	3.77034	1.05637	0.331796	0.000163028	0.000867107
ENSG00000188958.9	ENSG00000188958	UTS2B	urotensin 2B	12.2581924175831	2.04772	0.543353	3.76867	1.74285	0.577503	0.000164119	0.000872158
ENSG00000232053.7	ENSG00000232053			8.64324422011144	2.27104	0.604836	3.7548	1.93139	0.632847	0.00017348	0.000914802
ENSG00000213096.10	ENSG00000213096	ZNF254	zinc finger protein 254	110.545839224605	1.72769	0.46058	3.75112	1.47405	0.495822	0.000176045	0.000924926
ENSG00000130783.13	ENSG00000130783	CCDC62	coiled-coil domain containing 62	7.40001982481614	2.55665	0.682888	3.74387	2.16676	0.710393	0.000181205	0.000946627
ENSG00000250978.5	ENSG00000250978	LOC101928819	uncharacterized LOC101928819	3.79836131921117	4.31831	1.15376	3.74282	3.63799	1.35845	0.000181967	0.000950343
ENSG00000227232.5	ENSG00000227232	WASH7P	WAS protein family homolog 7, pseudogene	16.5136240997255	1.41936	0.379744	3.73767	1.22269	0.397622	0.000185734	0.000967793
ENSG00000236882.8	ENSG00000236882	LINC01554	long intergenic non-protein coding RNA 1554	11.7675975532207	1.75505	0.470721	3.72843	1.5012	0.491714	0.000192676	0.00100033
ENSG00000133401.16	ENSG00000133401	PDZD2	PDZ domain containing 2	12.0041598619621	1.79735	0.482591	3.72438	1.53065	0.509209	0.000195797	0.00101369
ENSG00000213793.5	ENSG00000213793	ZNF888	zinc finger protein 888	23.8969724831612	1.14962	0.309075	3.71956	1.00236	0.319559	0.000199574	0.00103036
ENSG00000053524.12	ENSG00000053524	MCF2L2	MCF.2 cell line derived transforming sequence-like 2	28.2730378478943	1.16349	0.314532	3.69913	1.00991	0.328037	0.000216341	0.00110459
ENSG00000105821.15	ENSG00000105821	DNAJC2	DnaJ heat shock protein family (Hsp40) member C2	454.790691012066	1.75104	0.473588	3.69739	1.48398	0.512942	0.000217828	0.00110973
ENSG00000229739.3	ENSG00000229739	LOC102724919	uncharacterized LOC102724919	7.05993406648603	2.55184	0.690689	3.69463	2.1567	0.714918	0.000220206	0.0011203
ENSG00000104320.13	ENSG00000104320	NBN	nibrin	1175.84177862819	1.23915	0.335901	3.68902	1.07079	0.353932	0.000225121	0.00114247
ENSG00000166004.15	ENSG00000166004	CEP295	centrosomal protein 295	256.358502714586	1.72116	0.466667	3.68821	1.46072	0.504732	0.000225838	0.00114541
ENSG00000198576.4	ENSG00000198576	ARC	activity regulated cytoskeleton associated protein	11.2772599195807	1.74823	0.47444	3.68483	1.48784	0.496857	0.000228858	0.00115921
ENSG00000143110.11	ENSG00000143110	C1orf162	chromosome 1 open reading frame 162	11.2227939735207	1.83338	0.498246	3.67967	1.55561	0.524047	0.000233534	0.00118031
ENSG00000226562.4	ENSG00000226562			6.79625326150477	2.79164	0.758887	3.67859	2.35853	0.779693	0.000234523	0.00118466
ENSG00000107290.14	ENSG00000107290	SETX	senataxin	1578.67913883646	1.20467	0.327553	3.67778	1.04314	0.344288	0.000235276	0.00118749
ENSG00000256625.1	ENSG00000256625			13.3773737124962	1.7186	0.467379	3.67711	1.45821	0.494915	0.000235895	0.00119029
ENSG00000171988.19	ENSG00000171988	JMJD1C	jumonji domain containing 1C	2280.23236574162	1.78154	0.484689	3.67563	1.51001	0.526069	0.00023726	0.00119554
ENSG00000206561.13	ENSG00000206561	COLQ	collagen like tail subunit of asymmetric acetylcholinesterase	15.0814472321258	1.43658	0.391527	3.66916	1.23052	0.408939	0.000243345	0.00122354
ENSG00000274349.4	ENSG00000274349	ZNF658	zinc finger protein 658	24.9058683504502	1.25966	0.344238	3.65927	1.0837	0.361107	0.000252938	0.0012649
ENSG00000231210.3	ENSG00000231210			21.5292675607567	1.23619	0.337952	3.6579	1.06522	0.352967	0.000254292	0.00127017
ENSG00000139618.15	ENSG00000139618	BRCA2	BRCA2, DNA repair associated	358.659039603833	1.97855	0.541076	3.6567	1.66288	0.59279	0.000255487	0.00127375
ENSG00000135655.16	ENSG00000135655	USP15	ubiquitin specific peptidase 15	1116.840114587	1.62348	0.444842	3.64957	1.37473	0.480247	0.000262677	0.00130442
ENSG00000249096.7	ENSG00000249096	LINC02362	long intergenic non-protein coding RNA 2362	6.75334489982805	2.70412	0.742003	3.64436	2.26931	0.769004	0.000268059	0.00132901
ENSG00000136051.14	ENSG00000136051	WASHC4	WASH complex subunit 4	2093.97932028939	1.70027	0.468175	3.6317	1.43394	0.507929	0.000281563	0.00138741
ENSG00000117475.14	ENSG00000117475	BLZF1	basic leucine zipper nuclear factor 1	1328.44727831619	1.43548	0.395533	3.62923	1.2205	0.423223	0.000284268	0.0013985
ENSG00000167377.18	ENSG00000167377	ZNF23	zinc finger protein 23	23.7591203317508	1.23863	0.341332	3.62881	1.06536	0.356095	0.000284735	0.00140005
ENSG00000123496.8	ENSG00000123496	IL13RA2	interleukin 13 receptor subunit alpha 2	11.0036569450314	1.76958	0.488468	3.62271	1.49324	0.514665	0.000291533	0.00142796
ENSG00000133640.20	ENSG00000133640	LRRIQ1	leucine rich repeats and IQ motif containing 1	12.4703624853821	1.67589	0.462882	3.62055	1.41886	0.486283	0.000293977	0.0014386
ENSG00000156256.15	ENSG00000156256	USP16	ubiquitin specific peptidase 16	585.736375346787	1.54441	0.427345	3.61396	1.30569	0.460301	0.000301554	0.00147101
ENSG00000183091.19	ENSG00000183091	NEB	nebulin	22.7593148531814	1.55383	0.430028	3.61332	1.31308	0.459317	0.000302304	0.00147303
ENSG00000038945.15	ENSG00000038945	MSR1	macrophage scavenger receptor 1	9.57610966939883	2.10208	0.581823	3.61292	1.75631	0.620231	0.000302768	0.00147421
ENSG00000273284.1	ENSG00000273284			2.61516819723622	4.52167	1.25277	3.60935	4.53312	2.42694	0.000306968	0.00149152
ENSG00000197980.13	ENSG00000197980	LEKR1	leucine, glutamate and lysine rich 1	16.6051240812818	1.35581	0.375732	3.60843	1.1555	0.394491	0.000308052	0.00149639
ENSG00000115816.15	ENSG00000115816	CEBPZ	CCAAT enhancer binding protein zeta	636.422265256538	1.22494	0.340386	3.59869	1.05035	0.359342	0.000319829	0.00154588
ENSG00000284747.1	ENSG00000284747			14.4445313543446	1.50009	0.417119	3.59631	1.26893	0.440802	0.000322759	0.00155679
ENSG00000273328.5	ENSG00000273328			7.48228639076584	2.38098	0.662461	3.59415	1.98439	0.697084	0.000325456	0.00156857
ENSG00000115194.10	ENSG00000115194	SLC30A3	solute carrier family 30 member 3	23.3547438881667	1.21465	0.338884	3.58427	1.04086	0.354067	0.000338026	0.00162407
ENSG00000253500.6	ENSG00000253500			6.36756062733194	2.6444	0.739672	3.5751	2.20356	0.766092	0.000350093	0.00167379
ENSG00000130224.15	ENSG00000130224	LRCH2	leucine rich repeats and calponin homology domain containing 2	739.203940749466	1.26797	0.354927	3.5725	1.08186	0.376375	0.000353592	0.00168789
ENSG00000237379.1	ENSG00000237379			5.97448755445583	3.09301	0.866293	3.5704	2.56388	0.894186	0.000356441	0.00169974
ENSG00000145390.11	ENSG00000145390	USP53	ubiquitin specific peptidase 53	752.707169797466	1.6207	0.454069	3.56929	1.35794	0.492783	0.00035795	0.00170561
ENSG00000261098.1	ENSG00000261098			7.85256497024574	2.23561	0.626593	3.56787	1.85596	0.663876	0.00035989	0.00171353
ENSG00000125945.15	ENSG00000125945	ZNF436	zinc finger protein 436	7.32982375314877	2.23521	0.626598	3.56722	1.86704	0.652939	0.000360791	0.00171738
ENSG00000256056.1	ENSG00000256056			8.07831677438664	2.17551	0.610065	3.56603	1.8134	0.641746	0.000362424	0.00172293
ENSG00000178623.12	ENSG00000178623	GPR35	G protein-coupled receptor 35	15.3327002251228	1.36784	0.383637	3.56546	1.16105	0.402027	0.000363223	0.0017254
ENSG00000164327.13	ENSG00000164327	RICTOR	RPTOR independent companion of MTOR complex 2	1074.61601805331	1.39438	0.391282	3.56361	1.18262	0.418623	0.000365786	0.00173668
ENSG00000114933.16	ENSG00000114933	INO80D	INO80 complex subunit D	15.9693015772316	1.5064	0.424385	3.54961	1.2697	0.44807	0.000385802	0.00181408
ENSG00000137707.13	ENSG00000137707	BTG4	BTG anti-proliferation factor 4	8.16355640119908	2.09259	0.589936	3.54714	1.74542	0.618495	0.00038944	0.00182972
ENSG00000226094.1	ENSG00000226094			3.54095777144471	4.23081	1.1931	3.54607	3.45769	1.41786	0.000391015	0.00183526
ENSG00000108342.12	ENSG00000108342	CSF3	colony stimulating factor 3	13.0441324507439	1.58509	0.447059	3.5456	1.33015	0.473421	0.000391721	0.00183764
ENSG00000178573.7	ENSG00000178573	MAF	MAF bZIP transcription factor	16.5155757052182	1.35119	0.381458	3.54218	1.14338	0.401491	0.00039684	0.00185962
ENSG00000253659.2	ENSG00000253659			5.5383117401925	2.99207	0.84654	3.53447	2.47576	0.86544	0.000408588	0.00190767
ENSG00000198707.15	ENSG00000198707	CEP290	centrosomal protein 290	201.422117536911	1.6788	0.475372	3.53154	1.39586	0.518914	0.000413143	0.00192786
ENSG00000231969.2	ENSG00000231969	LOC101929231	uncharacterized LOC101929231	9.32964186378133	2.1196	0.601328	3.52487	1.75489	0.640857	0.000423691	0.00197012
ENSG00000272138.2	ENSG00000272138	LINC01607	long intergenic non-protein coding RNA 1607	6.13695923865734	2.79732	0.793886	3.52358	2.30593	0.826997	0.000425755	0.00197822
ENSG00000285919.1	ENSG00000285919			3.41698599791316	4.16804	1.18641	3.51317	3.41295	1.41094	0.0004428	0.00204918
ENSG00000005801.18	ENSG00000005801	ZNF195	zinc finger protein 195	264.361970550972	1.51828	0.432575	3.50987	1.26671	0.468349	0.000448328	0.00207114
ENSG00000197826.11	ENSG00000197826	CFAP299	cilia and flagella associated protein 299	16.246637861168	1.35813	0.387199	3.50758	1.14516	0.407317	0.0004522	0.00208746
ENSG00000009413.15	ENSG00000009413	REV3L	REV3 like, DNA directed polymerase zeta catalytic subunit	646.304212159376	1.87866	0.536319	3.50288	1.54754	0.593096	0.00046025	0.00211933
ENSG00000178404.9	ENSG00000178404	CEP295NL	CEP295 N-terminal like	13.1086273254182	1.52087	0.435318	3.49369	1.26838	0.46299	0.000476389	0.00218602
ENSG00000198932.13	ENSG00000198932	GPRASP1	G protein-coupled receptor associated sorting protein 1	20.4677370554942	1.20742	0.345949	3.49018	1.02357	0.362971	0.000482697	0.00220948
ENSG00000143199.17	ENSG00000143199	ADCY10	adenylate cyclase 10	5.42105957871457	3.07677	0.881669	3.48971	2.54158	0.896506	0.000483551	0.00221284
ENSG00000188994.13	ENSG00000188994	ZNF292	zinc finger protein 292	375.543153909405	1.65925	0.475562	3.48902	1.37379	0.519833	0.000484792	0.00221716
ENSG00000186496.12	ENSG00000186496	ZNF396	zinc finger protein 396	23.9401416990896	1.20416	0.345131	3.48899	1.02012	0.3634	0.000484854	0.00221716
ENSG00000260727.1	ENSG00000260727			10.1381262552504	1.79912	0.515766	3.48825	1.49477	0.54476	0.000486195	0.00222146
ENSG00000123636.18	ENSG00000123636	BAZ2B	bromodomain adjacent to zinc finger domain 2B	313.882382882481	1.69681	0.487004	3.48417	1.4036	0.533664	0.000493663	0.00225034
ENSG00000162601.11	ENSG00000162601	MYSM1	Myb like, SWIRM and MPN domains 1	654.645951724502	1.42082	0.407889	3.48334	1.19155	0.439161	0.000495206	0.00225668
ENSG00000170075.9	ENSG00000170075	GPR37L1	G protein-coupled receptor 37 like 1	7.2839856255423	2.36299	0.678438	3.48299	1.94126	0.718391	0.000495848	0.00225872
ENSG00000107890.16	ENSG00000107890	ANKRD26	ankyrin repeat domain 26	151.799199335313	1.58416	0.454835	3.48293	1.31326	0.495382	0.000495957	0.00225872
ENSG00000067334.14	ENSG00000067334	DNTTIP2	deoxynucleotidyltransferase terminal interacting protein 2	1005.36896043319	1.74541	0.501163	3.48271	1.4443	0.550693	0.000496368	0.00225975
ENSG00000111181.12	ENSG00000111181	SLC6A12	solute carrier family 6 member 12	5.852307722266	2.72772	0.783659	3.48075	2.23559	0.816926	0.000500008	0.00227353
ENSG00000220201.7	ENSG00000220201	ZGLP1	zinc finger, GATA-like protein 1	16.8678017794293	1.309	0.376237	3.47919	1.10301	0.395184	0.000502929	0.00228512
ENSG00000156427.8	ENSG00000156427	FGF18	fibroblast growth factor 18	4.72521567846101	3.83391	1.10235	3.47796	3.13561	1.10811	0.000505252	0.00229398
ENSG00000254686.2	ENSG00000254686			6.63570848593061	2.43309	0.702143	3.46523	1.9962	0.737826	0.00052978	0.00238775
ENSG00000273175.1	ENSG00000273175			8.1291709858328	2.10546	0.608143	3.46212	1.72318	0.651122	0.000535931	0.00241195
ENSG00000100815.12	ENSG00000100815	TRIP11	thyroid hormone receptor interactor 11	652.840433927203	1.60984	0.466217	3.45299	1.32809	0.509799	0.000554418	0.00248426
ENSG00000254396.1	ENSG00000254396			2.27126919242106	4.3231	1.25539	3.44365	4.21358	2.41678	0.000573927	0.0025599
ENSG00000134532.18	ENSG00000134532	SOX5	SRY-box 5	23.6147771371535	1.27881	0.371457	3.4427	1.06986	0.396013	0.000575936	0.00256728
ENSG00000263574.2	ENSG00000263574	LOC100134391	uncharacterized LOC100134391	5.22745375420111	3.01	0.874475	3.44206	2.47414	0.88693	0.000577301	0.00257184
ENSG00000150628.6	ENSG00000150628	SPATA4	spermatogenesis associated 4	12.518310042657	1.53009	0.445515	3.43442	1.26567	0.474997	0.000593826	0.0026372
ENSG00000135315.12	ENSG00000135315	CEP162	centrosomal protein 162	133.856160304487	2.36257	0.688056	3.43369	1.89833	0.784808	0.000595434	0.00264244
ENSG00000241962.9	ENSG00000241962			7.38766867772787	2.34858	0.685779	3.42468	1.90773	0.734134	0.000615522	0.00271983
ENSG00000241907.1	ENSG00000241907			3.28598161028321	4.08993	1.19473	3.42329	3.29191	1.43043	0.000618675	0.00273246
ENSG00000091879.13	ENSG00000091879	ANGPT2	angiopoietin 2	6.06143759316327	2.55421	0.746258	3.42269	2.08103	0.783006	0.000620046	0.00273786
ENSG00000130294.16	ENSG00000130294	KIF1A	kinesin family member 1A	3.21289218249073	4.01664	1.17373	3.4221	3.17032	1.40286	0.000621386	0.00274312
ENSG00000165449.11	ENSG00000165449	SLC16A9	solute carrier family 16 member 9	5.1605964327901	3.32946	0.973929	3.41859	2.7146	0.986304	0.000629463	0.00277216
ENSG00000134352.20	ENSG00000134352	IL6ST	interleukin 6 signal transducer	4603.62233068096	1.3779	0.40388	3.41165	1.15264	0.434844	0.000645699	0.00283421
ENSG00000102908.22	ENSG00000102908	NFAT5	nuclear factor of activated T cells 5	1410.79962733761	1.27578	0.374189	3.40946	1.07308	0.399591	0.00065092	0.00285171
ENSG00000152404.15	ENSG00000152404	CWF19L2	CWF19 like cell cycle control factor 2	176.186533811291	1.62549	0.476805	3.40913	1.33108	0.523298	0.000651697	0.00285442
ENSG00000232774.8	ENSG00000232774	FLJ22447	uncharacterized LOC400221	18.8895684832121	1.57953	0.464061	3.4037	1.29463	0.504008	0.000664787	0.00290146
ENSG00000165995.20	ENSG00000165995	CACNB2	calcium voltage-gated channel auxiliary subunit beta 2	9.7323112955232	1.78719	0.52568	3.39977	1.46303	0.560744	0.00067442	0.00293934
ENSG00000176714.9	ENSG00000176714	CCDC121	coiled-coil domain containing 121	19.0193008211191	1.35536	0.398844	3.39822	1.12737	0.422577	0.000678267	0.00295332
ENSG00000225470.8	ENSG00000225470	JPX	JPX transcript, XIST activator	16.2335016071849	1.29836	0.382291	3.39627	1.08537	0.400759	0.000683104	0.00297158
ENSG00000272800.3	ENSG00000272800			11.3795741386115	1.58785	0.469992	3.37847	1.30198	0.501388	0.000728906	0.00313468
ENSG00000228741.2	ENSG00000228741	SPATA13	spermatogenesis associated 13	13.0308928803955	1.50078	0.444362	3.37738	1.23158	0.476176	0.000731805	0.00314569
ENSG00000149050.10	ENSG00000149050	ZNF214	zinc finger protein 214	19.8039480554785	1.22824	0.365642	3.35913	1.02497	0.384356	0.000781876	0.00333379
ENSG00000124406.16	ENSG00000124406	ATP8A1	ATPase phospholipid transporting 8A1	2.9745979108664	3.97047	1.18311	3.35596	3.15357	1.41662	0.000790903	0.0033684
ENSG00000164451.13	ENSG00000164451	CALHM4	calcium homeostasis modulator family member 4	14.2316928763038	1.47589	0.440468	3.35072	1.20577	0.474605	0.000806006	0.00342562
ENSG00000256995.8	ENSG00000256995			7.24253802795503	2.11788	0.634698	3.33683	1.70154	0.680893	0.000847391	0.00358011
ENSG00000101745.17	ENSG00000101745	ANKRD12	ankyrin repeat domain 12	244.937738021911	2.04096	0.611714	3.33645	1.62666	0.695017	0.000848549	0.00358418
ENSG00000276148.1	ENSG00000276148			16.743307333499	1.27971	0.384187	3.33096	1.05713	0.407509	0.000865457	0.00364561
ENSG00000257022.1	ENSG00000257022			5.03636351004656	2.91455	0.875625	3.32854	2.34588	0.901902	0.000873036	0.00367251
ENSG00000196247.11	ENSG00000196247	ZNF107	zinc finger protein 107	244.012437596615	1.36993	0.413979	3.30918	1.12006	0.448679	0.000935681	0.00390582
ENSG00000162643.13	ENSG00000162643	WDR63	WD repeat domain 63	12.7950524444498	1.51213	0.457124	3.30792	1.2284	0.491082	0.000939917	0.00392085
ENSG00000260439.1	ENSG00000260439	LMF1-AS1	LMF1 antisense RNA 1	5.51881001821207	2.79691	0.845825	3.30673	2.24273	0.88557	0.000943924	0.00393579
ENSG00000152936.10	ENSG00000152936	LMNTD1	lamin tail domain containing 1	5.46901576357163	2.61651	0.791907	3.30406	2.0852	0.835522	0.000952941	0.0039698
ENSG00000144426.18	ENSG00000144426	NBEAL1	neurobeachin like 1	355.710026896305	1.65743	0.502409	3.29897	1.33081	0.558548	0.000970415	0.0040326
ENSG00000249464.6	ENSG00000249464	LINC01091	long intergenic non-protein coding RNA 1091	9.19363345740826	1.68202	0.509969	3.29829	1.36063	0.543395	0.000972765	0.00404145
ENSG00000183570.16	ENSG00000183570	PCBP3	poly(rC) binding protein 3	4.88045699890139	2.9202	0.885953	3.29611	2.34433	0.90913	0.00098032	0.00406828
ENSG00000235371.1	ENSG00000235371			3.92227177890252	3.61749	1.10279	3.28032	2.90045	1.11213	0.0010369	0.00426532
ENSG00000118113.12	ENSG00000118113	MMP8	matrix metallopeptidase 8	9.02078535152846	1.81615	0.554358	3.27613	1.44928	0.601105	0.00105241	0.00432279
ENSG00000163714.17	ENSG00000163714	U2SURP	U2 snRNP associated SURP domain containing	1758.73087576501	1.25617	0.383609	3.2746	1.03067	0.412415	0.00105811	0.00434043
ENSG00000236530.2	ENSG00000236530			2.17187013324987	4.24845	1.30395	3.25813	3.98128	2.4932	0.0011215	0.00456604
ENSG00000286599.1	ENSG00000286599			3.95335962108392	3.61553	1.11229	3.25051	2.87449	1.13136	0.00115196	0.00467413
ENSG00000155749.12	ENSG00000155749	ALS2CR12	amyotrophic lateral sclerosis 2 chromosome region 12	11.1457882908791	1.54201	0.474966	3.24658	1.23945	0.510475	0.00116801	0.00473037
ENSG00000257467.6	ENSG00000257467	PPFIA2-AS1	PPFIA2 antisense RNA 1	2.85046965606251	3.87953	1.19584	3.24418	2.99793	1.44999	0.0011779	0.00476221
ENSG00000132464.12	ENSG00000132464	ENAM	enamelin	12.6180968477249	1.65494	0.511025	3.23847	1.31571	0.559947	0.00120174	0.00484364
ENSG00000287097.1	ENSG00000287097			5.39368027189312	2.56762	0.795105	3.22928	2.01486	0.846649	0.00124102	0.00496944
ENSG00000287031.1	ENSG00000287031			1.95846468397782	4.13194	1.28304	3.22043	3.83205	2.45776	0.00128	0.00510454
ENSG00000169181.13	ENSG00000169181	GSG1L	GSG1 like	2.07338601998962	4.22039	1.31136	3.21832	3.92108	2.503	0.00128944	0.00513776
ENSG00000117595.12	ENSG00000117595	IRF6	interferon regulatory factor 6	5.6858851820989	2.39926	0.745789	3.21707	1.88337	0.7971	0.00129507	0.00515908
ENSG00000163563.8	ENSG00000163563	MNDA	myeloid cell nuclear differentiation antigen	2.80998363442738	3.82772	1.19176	3.21183	2.85984	1.45314	0.00131893	0.00524169
ENSG00000075292.19	ENSG00000075292	ZNF638	zinc finger protein 638	1126.24129140373	1.42525	0.444915	3.20343	1.14065	0.489181	0.00135802	0.00538316
ENSG00000174718.12	ENSG00000174718	KIAA1551	KIAA1551	397.138931157719	1.72818	0.540019	3.20022	1.3546	0.611054	0.00137323	0.00543879
ENSG00000284738.1	ENSG00000284738	LOC101928059	uncharacterized LOC101928059	7.5135675049796	1.91166	0.597401	3.19996	1.50998	0.642491	0.00137448	0.00544257
ENSG00000100583.4	ENSG00000100583	SAMD15	sterile alpha motif domain containing 15	13.540271898162	1.3144	0.411357	3.19528	1.06244	0.437372	0.00139693	0.00552675
ENSG00000134533.6	ENSG00000134533	RERG	RAS like estrogen regulated growth inhibitor	4.37575677683339	3.1243	0.978452	3.1931	2.45679	0.998604	0.00140753	0.0055627
ENSG00000164946.19	ENSG00000164946	FREM1	FRAS1 related extracellular matrix 1	3.82127050510773	3.52401	1.10386	3.19243	2.74394	1.12473	0.00141081	0.0055721
ENSG00000039319.17	ENSG00000039319	ZFYVE16	zinc finger FYVE-type containing 16	253.438246606866	1.5734	0.49315	3.19051	1.24227	0.550195	0.00142024	0.00560338
ENSG00000197588.9	ENSG00000197588	KLKP1	kallikrein pseudogene 1	12.5537202843561	1.51816	0.476854	3.18371	1.21173	0.512807	0.00145402	0.00572199
ENSG00000172482.5	ENSG00000172482	AGXT	alanine--glyoxylate and serine--pyruvate aminotransferase	4.7693920558178	2.83996	0.893192	3.17956	2.21359	0.941213	0.00147501	0.00579226
ENSG00000162641.20	ENSG00000162641	AKNAD1	AKNA domain containing 1	2.68484388850032	3.81698	1.20198	3.17558	2.89672	1.46697	0.00149536	0.00585192
ENSG00000102189.16	ENSG00000102189	EEA1	early endosome antigen 1	691.591369446512	1.84062	0.580769	3.16928	1.43152	0.665613	0.00152818	0.00596057
ENSG00000139364.10	ENSG00000139364	TMEM132B	transmembrane protein 132B	9.10353782274127	1.68456	0.53189	3.16713	1.3296	0.573812	0.00153953	0.00600062
ENSG00000237505.8	ENSG00000237505	PKN2-AS1	PKN2 antisense RNA 1	8.55082821889354	1.73167	0.546924	3.1662	1.35819	0.594139	0.00154447	0.00601431
ENSG00000007350.17	ENSG00000007350	TKTL1	transketolase like 1	8.50970991573113	1.73608	0.548322	3.16618	1.36207	0.595292	0.00154457	0.00601431
ENSG00000153201.16	ENSG00000153201	RANBP2	RAN binding protein 2	1554.3753165555	1.34417	0.425814	3.15672	1.07682	0.465175	0.00159557	0.00618035
ENSG00000065613.14	ENSG00000065613	SLK	STE20 like kinase	1122.55170018439	1.43349	0.454531	3.15378	1.1368	0.501739	0.00161172	0.00623075
ENSG00000165799.5	ENSG00000165799	RNASE7	ribonuclease A family member 7	8.48796350536902	1.84749	0.585857	3.15347	1.43429	0.644889	0.0016134	0.00623506
ENSG00000144674.16	ENSG00000144674	GOLGA4	golgin A4	1237.66696747253	1.91357	0.608225	3.14616	1.47198	0.704934	0.00165431	0.00636788
ENSG00000116266.11	ENSG00000116266	STXBP3	syntaxin binding protein 3	277.681746586405	1.28756	0.409425	3.14481	1.0301	0.445034	0.00166192	0.00639184
ENSG00000173269.14	ENSG00000173269	MMRN2	multimerin 2	10.4460218508286	1.49845	0.476922	3.14193	1.18846	0.510886	0.0016784	0.00644631
ENSG00000270882.2	ENSG00000270882	HIST2H4A	histone cluster 2 H4 family member a	10.0491803259359	1.63286	0.520633	3.13629	1.27536	0.569396	0.001711	0.00655471
ENSG00000270641.1	ENSG00000270641	TSIX	TSIX transcript, XIST antisense RNA	2.63228774675036	3.77675	1.20629	3.13087	2.82593	1.4829	0.00174288	0.00666153
ENSG00000197472.15	ENSG00000197472	ZNF695	zinc finger protein 695	13.8368220180198	1.40918	0.450276	3.12959	1.11466	0.487702	0.0017505	0.00668568
ENSG00000241912.1	ENSG00000241912			8.23243864498658	1.77069	0.567735	3.11887	1.3793	0.615836	0.00181548	0.00689211
ENSG00000196696.12	ENSG00000196696	PDXDC2P-NPIPB14P	nuclear pore complex-interacting protein	13.5776785965324	1.34255	0.430557	3.11818	1.07106	0.458972	0.00181974	0.00690685
ENSG00000269826.1	ENSG00000269826			4.50443704237432	2.71966	0.873332	3.11412	2.09734	0.91647	0.00184497	0.00698543
ENSG00000164190.19	ENSG00000164190	NIPBL	NIPBL, cohesin loading factor	927.392249210363	1.4495	0.465991	3.11057	1.13576	0.517919	0.00186727	0.00705109
ENSG00000250461.1	ENSG00000250461			12.3497838320632	1.66734	0.538577	3.09583	1.27345	0.607925	0.00196264	0.00736607
ENSG00000011405.13	ENSG00000011405	PIK3C2A	phosphatidylinositol-4-phosphate 3-kinase catalytic subunit type 2 alpha	940.33906861709	1.39606	0.45113	3.09459	1.10365	0.498167	0.00197084	0.00739384
ENSG00000164929.17	ENSG00000164929	BAALC	BAALC, MAP3K1 and KLF4 binding	6.3760010339879	2.1688	0.701343	3.09235	1.65764	0.769041	0.00198578	0.00743781
ENSG00000248479.1	ENSG00000248479			4.49748122385908	2.73703	0.88603	3.0891	2.09311	0.938467	0.00200767	0.00751523
ENSG00000146247.14	ENSG00000146247	PHIP	pleckstrin homology domain interacting protein	591.406810408927	1.73325	0.561321	3.08781	1.32443	0.645329	0.00201639	0.00754485
ENSG00000279530.2	ENSG00000279530			8.64337461945213	1.79886	0.583328	3.08379	1.38023	0.643687	0.00204383	0.00762899
ENSG00000157927.16	ENSG00000157927	RADIL	Rap associating with DIL domain	6.14912128720792	2.08516	0.676811	3.08086	1.59357	0.737959	0.00206402	0.00769814
ENSG00000108849.7	ENSG00000108849	PPY	pancreatic polypeptide	5.39553053155111	2.35075	0.765634	3.07034	1.78682	0.831402	0.00213818	0.00794585
ENSG00000149090.11	ENSG00000149090	PAMR1	peptidase domain containing associated with muscle regeneration 1	11.3446966556004	1.41718	0.462076	3.06699	1.10955	0.497953	0.00216225	0.00801599
ENSG00000216859.1	ENSG00000216859			6.13327424251128	2.3168	0.755692	3.06581	1.74761	0.838776	0.00217084	0.00804621
ENSG00000145734.19	ENSG00000145734	BDP1	B double prime 1, subunit of RNA polymerase III transcription initiation factor IIIB	156.635018173996	1.95016	0.637191	3.06056	1.45668	0.753456	0.00220927	0.00815562
ENSG00000236184.1	ENSG00000236184			6.76620747973207	1.88167	0.616124	3.05404	1.43988	0.669854	0.00225781	0.00831522
ENSG00000124818.15	ENSG00000124818	OPN5	opsin 5	8.06491106468677	1.78096	0.583341	3.05303	1.35618	0.644027	0.0022654	0.00833985
ENSG00000186976.15	ENSG00000186976	EFCAB6	EF-hand calcium binding domain 6	4.01803416008661	3.03006	0.99294	3.05161	2.31221	1.02632	0.0022762	0.00837412
ENSG00000256422.6	ENSG00000256422	LINC02552	long intergenic non-protein coding RNA 2552	2.49667669885041	3.6878	1.21012	3.04746	2.67846	1.50982	0.00230788	0.00846583
ENSG00000117477.12	ENSG00000117477	CCDC181	coiled-coil domain containing 181	2.57715623700303	3.71134	1.22028	3.04139	2.64854	1.53629	0.00235491	0.00861618
ENSG00000180284.5	ENSG00000180284			5.02973552729842	2.46334	0.811391	3.03595	1.84388	0.887036	0.00239781	0.0087541
ENSG00000261654.1	ENSG00000261654			5.16589910299412	2.30407	0.76057	3.0294	1.73813	0.825019	0.00245039	0.00891786
ENSG00000197961.11	ENSG00000197961	ZNF121	zinc finger protein 121	286.58297934391	1.46154	0.482538	3.02886	1.12151	0.541754	0.00245478	0.00893035
ENSG00000186832.9	ENSG00000186832	KRT16	keratin 16	5.37215722786477	2.32299	0.767433	3.02696	1.73831	0.844552	0.00247023	0.00897596
ENSG00000073282.13	ENSG00000073282	TP63	tumor protein p63	3.89032720838971	3.4885	1.15434	3.02208	2.55791	1.23972	0.00251042	0.00910051
ENSG00000214049.8	ENSG00000214049	UCA1	urothelial cancer associated 1	7.57118298124038	1.84309	0.610318	3.01987	1.38866	0.677268	0.0025288	0.00915995
ENSG00000253309.6	ENSG00000253309	SERPINE3	serpin family E member 3	4.80849234944498	2.45671	0.814297	3.01697	1.84019	0.883244	0.00255312	0.00924081
ENSG00000197599.12	ENSG00000197599	CCDC154	coiled-coil domain containing 154	7.09666043649243	1.87008	0.622056	3.00628	1.40301	0.689683	0.00264463	0.00951243
ENSG00000137571.11	ENSG00000137571	SLCO5A1	solute carrier organic anion transporter family member 5A1	11.3458180556877	1.43052	0.476081	3.00478	1.10299	0.516785	0.00265775	0.00955218
ENSG00000260618.1	ENSG00000260618			3.89196937807633	2.97515	0.990875	3.00255	2.23786	1.03258	0.00267728	0.00960558
ENSG00000214694.11	ENSG00000214694	ARHGEF33	Rho guanine nucleotide exchange factor 33	4.43299969725858	2.61139	0.871777	2.99548	1.93568	0.943219	0.00274014	0.00982348
ENSG00000166323.13	ENSG00000166323	C11orf65	chromosome 11 open reading frame 65	7.40037302602718	1.79903	0.601013	2.99334	1.34972	0.665509	0.00275946	0.00988188
ENSG00000163029.16	ENSG00000163029	SMC6;LOC105373449	structural maintenance of chromosomes 6;uncharacterized LOC105373449	469.980621060995	1.60081	0.535799	2.9877	1.19943	0.616531	0.00281087	0.0100323
ENSG00000241549.8	ENSG00000241549	GUSBP2	glucuronidase, beta pseudogene 2	5.44926954726857	2.34372	0.786659	2.97933	1.72493	0.878098	0.00288877	0.0102569
ENSG00000151025.11	ENSG00000151025	GPR158	G protein-coupled receptor 158	2.4230132625369	3.62466	1.22386	2.96167	2.49628	1.57149	0.00305977	0.0107505
ENSG00000122008.15	ENSG00000122008	POLK	DNA polymerase kappa	367.841713082959	1.41177	0.476698	2.96155	1.07014	0.535653	0.00306095	0.0107526
ENSG00000232546.1	ENSG00000232546			6.43440338979067	2.13836	0.723659	2.95493	1.56199	0.820763	0.00312738	0.0109554
ENSG00000126218.11	ENSG00000126218	F10	coagulation factor X	9.6423955690808	1.46612	0.497166	2.94895	1.11588	0.539045	0.00318855	0.0111352
ENSG00000243426.3	ENSG00000243426			4.73302224031863	2.39532	0.812322	2.94873	1.75136	0.895885	0.00319078	0.0111409
ENSG00000179915.23	ENSG00000179915	NRXN1	neurexin 1	8.72408397962272	1.55379	0.527269	2.94687	1.17009	0.577811	0.00321012	0.0111894
ENSG00000135837.16	ENSG00000135837	CEP350	centrosomal protein 350	817.022800521943	1.57145	0.53387	2.94351	1.16988	0.615501	0.00324513	0.011288
ENSG00000261997.1	ENSG00000261997			3.35265938190318	3.32244	1.12995	2.94034	2.43428	1.20001	0.00327849	0.0113835
ENSG00000271992.1	ENSG00000271992			6.30239260195702	1.90114	0.64834	2.93232	1.39978	0.719791	0.00336436	0.0116524
ENSG00000112137.17	ENSG00000112137	PHACTR1	phosphatase and actin regulator 1	5.13805883837911	2.29774	0.783706	2.93189	1.6794	0.869491	0.00336905	0.0116642
ENSG00000122787.15	ENSG00000122787	AKR1D1	aldo-keto reductase family 1 member D1	9.71331356831019	1.68131	0.575507	2.92144	1.23182	0.653455	0.00348423	0.0120214
ENSG00000187240.16	ENSG00000187240	DYNC2H1	dynein cytoplasmic 2 heavy chain 1	407.160441728835	1.50575	0.51876	2.9026	1.11359	0.595805	0.00370084	0.012701
ENSG00000287053.1	ENSG00000287053			5.7299983354734	2.04338	0.707679	2.88744	1.48277	0.790147	0.00388391	0.0132581
ENSG00000102387.15	ENSG00000102387	TAF7L	TATA-box binding protein associated factor 7 like	4.68971791437385	2.43937	0.846281	2.88246	1.74024	0.952566	0.00394587	0.0134324
ENSG00000287846.1	ENSG00000287846			3.32665745356328	3.27074	1.13658	2.8777	2.29962	1.23146	0.0040059	0.0136092
ENSG00000286403.1	ENSG00000286403			4.35481770143408	2.55354	0.888379	2.87438	1.80176	0.99851	0.00404817	0.0137225
ENSG00000129167.9	ENSG00000129167	TPH1	tryptophan hydroxylase 1	6.41623410626264	2.03056	0.711744	2.85293	1.41863	0.831863	0.00433185	0.0145507
ENSG00000156876.10	ENSG00000156876	SASS6	SAS-6 centriolar assembly protein	133.944984980049	1.42896	0.501229	2.85092	1.04552	0.572231	0.00435934	0.0146271
ENSG00000198590.12	ENSG00000198590	C3orf35	chromosome 3 open reading frame 35	8.09063534660826	1.62227	0.569683	2.84767	1.17235	0.639981	0.00440409	0.0147478
ENSG00000250829.2	ENSG00000250829			4.5462175866889	2.35678	0.828901	2.84325	1.65999	0.934508	0.00446555	0.0149266
ENSG00000077616.11	ENSG00000077616	NAALAD2	N-acetylated alpha-linked acidic dipeptidase 2	2.25571543960971	3.51656	1.24272	2.82973	2.279	1.68474	0.00465875	0.0154773
ENSG00000249476.2	ENSG00000249476	LOC285638	uncharacterized LOC285638	4.08486992863372	2.56964	0.908211	2.82934	1.8036	1.01435	0.00466439	0.0154876
ENSG00000177409.12	ENSG00000177409	SAMD9L	sterile alpha motif domain containing 9 like	2879.74046095868	1.39601	0.493978	2.82606	1.0343	0.561756	0.00471245	0.015636
ENSG00000025039.14	ENSG00000025039	RRAGD	Ras related GTP binding D	3.53683216219646	2.85918	1.01223	2.82464	2.02912	1.09124	0.00473334	0.015694
ENSG00000288103.1	ENSG00000288103			3.09029802392618	3.23036	1.14663	2.81727	2.26353	1.25134	0.00484345	0.016016
ENSG00000271538.6	ENSG00000271538	LINC02427	long intergenic non-protein coding RNA 2427	5.23597403403779	2.01728	0.716205	2.81662	1.42249	0.806938	0.00485317	0.0160429
ENSG00000157766.16	ENSG00000157766	ACAN	aggrecan	6.22553798837268	2.09483	0.744975	2.81195	1.44639	0.875801	0.00492418	0.0162394
ENSG00000257008.6	ENSG00000257008	GPR142	G protein-coupled receptor 142	3.86793413236809	2.55004	0.912707	2.79393	1.7803	1.01364	0.00520719	0.017036
ENSG00000111644.8	ENSG00000111644	ACRBP	acrosin binding protein	8.49317483927047	1.49714	0.537056	2.78769	1.07691	0.596869	0.00530855	0.0173155
ENSG00000176208.9	ENSG00000176208	ATAD5	ATPase family, AAA domain containing 5	145.312505720356	1.42517	0.511646	2.78547	1.01941	0.589578	0.00534504	0.0174223
ENSG00000084110.11	ENSG00000084110	HAL	histidine ammonia-lyase	4.18039425010484	2.53391	0.911265	2.78065	1.72724	1.04371	0.00542503	0.0176333
ENSG00000240038.6	ENSG00000240038	AMY2B	amylase, alpha 2B (pancreatic)	2.16576619604279	3.49964	1.26101	2.77526	2.17473	1.77911	0.00551573	0.0178903
ENSG00000236857.3	ENSG00000236857			2.19694879317371	3.51746	1.26809	2.77383	2.17841	1.80288	0.00554015	0.0179632
ENSG00000015479.18	ENSG00000015479	MATR3	matrin 3	10.2754533524329	1.48588	0.536066	2.77183	1.06547	0.599984	0.00557422	0.0180578
ENSG00000143171.13	ENSG00000143171	RXRG	retinoid X receptor gamma	4.47034149059752	2.34063	0.8453	2.76899	1.59833	0.971732	0.00562304	0.0182001
ENSG00000113494.17	ENSG00000113494	PRLR	prolactin receptor	4.77932630299886	2.15213	0.778281	2.76523	1.473	0.894386	0.0056882	0.018382
ENSG00000223725.6	ENSG00000223725			6.32804185639275	1.70377	0.617002	2.76137	1.19392	0.694493	0.00575588	0.0185456
ENSG00000236501.6	ENSG00000236501			2.93322533064819	3.13977	1.13766	2.75984	2.1492	1.25103	0.00578291	0.0186165
ENSG00000050730.16	ENSG00000050730	TNIP3	TNFAIP3 interacting protein 3	8.4360833111987	1.53204	0.555167	2.7596	1.07842	0.62784	0.00578713	0.0186268
ENSG00000165972.13	ENSG00000165972	CCDC38	coiled-coil domain containing 38	3.06449916920758	3.19232	1.15804	2.75666	2.15983	1.30172	0.00583952	0.0187824
ENSG00000127914.16	ENSG00000127914	AKAP9	A-kinase anchoring protein 9	456.100641555035	1.47248	0.535707	2.74866	1.02934	0.628924	0.00598393	0.0191735
ENSG00000229292.1	ENSG00000229292	RFPL4AL1	ret finger protein like 4A like 1	4.54048124422467	2.42224	0.881668	2.74734	1.62888	1.03459	0.00600817	0.0192445
ENSG00000229127.2	ENSG00000229127			5.38804910403107	2.06948	0.755478	2.73929	1.39057	0.889178	0.00615714	0.0196433
ENSG00000172794.20	ENSG00000172794	RAB37	RAB37, member RAS oncogene family	8.84784132848006	1.44168	0.526514	2.73816	1.02446	0.586095	0.00617845	0.0197045
ENSG00000163092.19	ENSG00000163092	XIRP2	xin actin binding repeat containing 2	5.02964924132447	1.96085	0.71617	2.73797	1.34083	0.816813	0.00618195	0.0197089
ENSG00000286590.1	ENSG00000286590			2.17591307999746	3.48691	1.27567	2.73341	2.06476	1.90806	0.0062683	0.0199392
ENSG00000165525.18	ENSG00000165525	NEMF	nuclear export mediator factor	315.005330836608	1.47815	0.540933	2.73259	1.02651	0.637352	0.00628387	0.0199713
ENSG00000103089.9	ENSG00000103089	FA2H	fatty acid 2-hydroxylase	2.19585741063695	3.46663	1.27205	2.72524	1.83237	2.11623	0.00642555	0.0203591
ENSG00000115423.18	ENSG00000115423	DNAH6	dynein axonemal heavy chain 6	8.55729201981101	1.506	0.552961	2.72351	1.05375	0.623489	0.00645917	0.0204587
ENSG00000118412.12	ENSG00000118412	CASP8AP2	caspase 8 associated protein 2	262.468726697613	1.4687	0.5393	2.72335	1.01604	0.635194	0.00646237	0.0204653
ENSG00000168356.12	ENSG00000168356	SCN11A	sodium voltage-gated channel alpha subunit 11	5.84556362516827	1.85184	0.680789	2.72013	1.25587	0.782659	0.00652559	0.0206302
ENSG00000260947.1	ENSG00000260947			7.99102838314936	1.63149	0.607368	2.68617	1.09885	0.706643	0.00722771	0.0225225
ENSG00000275989.2	ENSG00000275989			5.46484864548311	1.85451	0.69062	2.68528	1.23818	0.799969	0.00724694	0.0225748
ENSG00000188993.3	ENSG00000188993	LRRC66	leucine rich repeat containing 66	4.78642039097748	2.11464	0.787528	2.68516	1.38072	0.934549	0.00724953	0.0225791
ENSG00000257097.1	ENSG00000257097			4.99351549829024	1.94662	0.725074	2.68473	1.29279	0.841876	0.00725893	0.0226007
ENSG00000169629.11	ENSG00000169629	RGPD8	RANBP2-like and GRIP domain containing 8	7.46719393103835	1.72706	0.645919	2.6738	1.14898	0.760261	0.00749975	0.0232356
ENSG00000260157.3	ENSG00000260157			4.63436843954992	2.26885	0.849469	2.6709	1.42161	1.05309	0.00756474	0.0234109
ENSG00000119547.6	ENSG00000119547	ONECUT2	one cut homeobox 2	5.65024083961281	1.8616	0.698911	2.66357	1.20829	0.826506	0.0077317	0.0238438
ENSG00000216901.1	ENSG00000216901			3.33673627456042	2.74451	1.03082	2.66245	1.78922	1.18157	0.00775736	0.023899
ENSG00000278910.4	ENSG00000278910	BANCR	BRAF-activated non-protein coding RNA	4.60448199348271	2.04088	0.768459	2.65581	1.322	0.905142	0.00791171	0.0242896
ENSG00000184564.11	ENSG00000184564	SLITRK6	SLIT and NTRK like family member 6	5.25615804328071	2.00097	0.754814	2.65094	1.28085	0.910636	0.00802669	0.0245732
ENSG00000141446.11	ENSG00000141446	ESCO1	establishment of sister chromatid cohesion N-acetyltransferase 1	182.736091167417	1.63075	0.617126	2.64249	1.04474	0.776741	0.00822998	0.0250958
ENSG00000165813.20	ENSG00000165813	CCDC186	coiled-coil domain containing 186	416.66388374905	1.73196	0.656617	2.6377	1.07995	0.859556	0.00834708	0.0254026
ENSG00000285336.1	ENSG00000285336	LOC101928882	uncharacterized LOC101928882	1.99226444985855	3.31685	1.25822	2.63614	1.67861	2.2977	0.00838543	0.0254983
ENSG00000171798.18	ENSG00000171798	KNDC1	kinase non-catalytic C-lobe domain containing 1	5.07045802514205	1.99411	0.758798	2.62798	1.26993	0.912473	0.00858937	0.0260286
ENSG00000254734.1	ENSG00000254734			3.76559204600398	2.43186	0.926261	2.62546	1.52281	1.11796	0.00865326	0.0261878
ENSG00000186714.12	ENSG00000186714	CCDC73	coiled-coil domain containing 73	4.79178230532564	2.43899	0.92907	2.6252	1.4486	1.24239	0.00865983	0.0261991
ENSG00000273007.2	ENSG00000273007			6.81554968450925	1.54596	0.589692	2.62163	1.03564	0.668825	0.008751	0.0264188
ENSG00000215160.3	ENSG00000215160			4.73615337648581	2.02942	0.774411	2.6206	1.2732	0.93517	0.00877757	0.0264817
ENSG00000261101.2	ENSG00000261101			4.43736382539009	2.00934	0.76686	2.62022	1.28643	0.901676	0.00878726	0.0265023
ENSG00000285873.1	ENSG00000285873	LOC105376845	uncharacterized LOC105376845	4.83643445548586	1.90323	0.726449	2.61991	1.22468	0.852694	0.00879526	0.0265156
ENSG00000183044.12	ENSG00000183044	ABAT	4-aminobutyrate aminotransferase	7.55917626392847	1.52746	0.583374	2.61833	1.01457	0.669169	0.00883616	0.026615
ENSG00000163746.11	ENSG00000163746	PLSCR2	phospholipid scramblase 2	2.75932427914094	3.08579	1.18863	2.59609	1.88765	1.45396	0.00942918	0.0281217
ENSG00000243107.1	ENSG00000243107			2.94092319947386	3.02021	1.16437	2.59386	1.68874	1.49252	0.00949062	0.0282913
ENSG00000116833.14	ENSG00000116833	NR5A2	nuclear receptor subfamily 5 group A member 2	5.34581127349208	1.77169	0.683505	2.59206	1.12575	0.804375	0.00954019	0.0283887
ENSG00000234329.1	ENSG00000234329			6.26008336230102	1.71963	0.66396	2.58996	1.09484	0.787475	0.0095988	0.0285264
ENSG00000259033.2	ENSG00000259033			4.12004391119193	2.19991	0.850536	2.5865	1.3479	1.04174	0.00969556	0.0287631
ENSG00000146197.9	ENSG00000146197	SCUBE3	signal peptide, CUB domain and EGF like domain containing 3	3.77681035714195	2.48533	0.963248	2.58016	1.48605	1.22371	0.00987545	0.0292264
ENSG00000280378.1	ENSG00000280378			2.65606370584061	3.04876	1.18609	2.57042	1.8311	1.46683	0.0101575	0.0299128
ENSG00000187944.2	ENSG00000187944	C2orf66	chromosome 2 open reading frame 66	4.31192623398762	2.25581	0.878518	2.56774	1.32611	1.13245	0.0102363	0.030116
ENSG00000115353.11	ENSG00000115353	TACR1	tachykinin receptor 1	6.47893209702227	1.82005	0.709744	2.56438	1.08279	0.896865	0.0103362	0.0303566
ENSG00000241170.3	ENSG00000241170			6.48772513699156	1.63403	0.638359	2.55974	1.03749	0.748933	0.0104749	0.0306911
ENSG00000175356.13	ENSG00000175356	SCUBE2	signal peptide, CUB domain and EGF like domain containing 2	6.55576355477887	1.56615	0.612184	2.5583	1.00079	0.709687	0.0105184	0.0307826
ENSG00000168918.14	ENSG00000168918	INPP5D	inositol polyphosphate-5-phosphatase D	5.74337769240399	1.94323	0.760976	2.5536	1.14595	0.974458	0.0106616	0.0311541
ENSG00000243236.6	ENSG00000243236			4.30751086140055	2.013	0.788329	2.5535	1.22938	0.954847	0.0106647	0.031158
ENSG00000234896.1	ENSG00000234896			4.30108231868372	2.01887	0.792415	2.54774	1.22853	0.962363	0.0108424	0.0316523
ENSG00000279500.1	ENSG00000279500			6.39732832528802	1.60743	0.632117	2.54293	1.01609	0.738679	0.0109928	0.0320408
ENSG00000230162.1	ENSG00000230162			2.78947376674136	2.98328	1.17479	2.53942	1.61974	1.57624	0.0111036	0.032323
ENSG00000279277.2	ENSG00000279277			2.8439597815072	2.96839	1.17103	2.53485	1.59277	1.59149	0.0112494	0.0326754
ENSG00000237590.1	ENSG00000237590			5.25172595552155	1.81884	0.719448	2.52811	1.09705	0.876077	0.0114679	0.0331871
ENSG00000186867.10	ENSG00000186867	QRFPR	pyroglutamylated RFamide peptide receptor	3.72477828309835	2.4025	0.951503	2.52496	1.35847	1.2547	0.0115712	0.033442
ENSG00000064787.13	ENSG00000064787	BCAS1	breast carcinoma amplified sequence 1	3.60844110703146	2.36416	0.940853	2.51278	1.33773	1.22441	0.0119784	0.0344038
ENSG00000287731.1	ENSG00000287731			4.57182383274887	1.87746	0.748535	2.50818	1.11453	0.907413	0.0121356	0.034801
ENSG00000225937.3	ENSG00000225937	PCA3	prostate cancer associated 3	2.55506418280841	2.91972	1.16873	2.49821	1.6118	1.54039	0.0124823	0.0356083
ENSG00000229598.1	ENSG00000229598			3.21161974169569	2.55817	1.02447	2.49706	1.41601	1.33674	0.0125227	0.0357173
ENSG00000279311.1	ENSG00000279311			4.03719522411047	2.10144	0.848846	2.47564	1.14203	1.11689	0.0132999	0.0374779
ENSG00000041515.16	ENSG00000041515	MYO16	myosin XVI	4.13516544228465	1.98521	0.807158	2.45951	1.11564	1.02171	0.0139127	0.038937
ENSG00000145700.9	ENSG00000145700	ANKRD31	ankyrin repeat domain 31	2.50106902744115	2.89514	1.18016	2.45317	1.47115	1.71754	0.0141603	0.0394509
ENSG00000111452.13	ENSG00000111452	ADGRD1	adhesion G protein-coupled receptor D1	3.52328155912415	2.30173	0.94007	2.44847	1.1981	1.29463	0.0143465	0.0399095
ENSG00000154265.16	ENSG00000154265	ABCA5	ATP binding cassette subfamily A member 5	3.95095925788321	2.16683	0.885151	2.44798	1.12698	1.22289	0.014366	0.0399517
ENSG00000248132.3	ENSG00000248132	LINC02101	long intergenic non-protein coding RNA 2101	3.24781177507098	2.55843	1.04654	2.44465	1.22053	1.62181	0.0144994	0.0402621
ENSG00000122477.12	ENSG00000122477	LRRC39	leucine rich repeat containing 39	3.91269938287257	2.10086	0.861307	2.43916	1.09342	1.16262	0.0147216	0.0407689
ENSG00000118514.14	ENSG00000118514	ALDH8A1	aldehyde dehydrogenase 8 family member A1	4.25379519170829	1.93054	0.793609	2.43261	1.05121	1.016	0.0149905	0.0413524
ENSG00000168081.9	ENSG00000168081	PNOC	prepronociceptin	3.00341668466553	2.48446	1.0246	2.42481	1.25486	1.42604	0.0153165	0.0420573
ENSG00000184408.10	ENSG00000184408	KCND2	potassium voltage-gated channel subfamily D member 2	2.46654898388743	2.82987	1.17672	2.40489	1.26391	2.00852	0.0161773	0.0440741
ENSG00000198203.10	ENSG00000198203	SULT1C2	sulfotransferase family 1C member 2	2.94874610152049	2.51694	1.04801	2.40164	1.22102	1.53667	0.0163219	0.0443959
ENSG00000100628.11	ENSG00000100628	ASB2	ankyrin repeat and SOCS box containing 2	3.36588435290112	2.22405	0.935256	2.37801	1.02906	1.35963	0.0174061	0.0468761
ENSG00000272914.1	ENSG00000272914			3.32504403587822	2.24684	0.951433	2.36154	1.00084	1.42959	0.0181994	0.0487074
ENSG00000100077.15	ENSG00000100077	GRK3	G protein-coupled receptor kinase 3	3.15926844123421	2.18683	0.926522	2.36026	1.04446	1.28342	0.0182621	0.0488539

## Sheet: Down-regulated Genes
Ensembl_Id_version	Ensembl_Id	Gene_Symbol	Gene_Name	BaseMean	Unshrunk_LogFoldChange	Unshrunk_lfcSE	stat	Shrunken_LogFoldChange	Shrunken_lfcSE	P_value	Adj_p_value
ENSG00000125378.16	ENSG00000125378	BMP4	bone morphogenetic protein 4	1049.42907920522	-1.39921	0.0952527	-14.6894	-1.38767	0.0955151	7.53656e-49	6.63505e-46
ENSG00000131386.19	ENSG00000131386	GALNT15	polypeptide N-acetylgalactosaminyltransferase 15	223.621872385429	-2.61081	0.181851	-14.3569	-2.58611	0.182166	9.64959e-47	6.15178e-44
ENSG00000115461.5	ENSG00000115461	IGFBP5	insulin like growth factor binding protein 5	3707.92676469814	-1.47626	0.121038	-12.1966	-1.45778	0.12157	3.23877e-34	1.06926e-31
ENSG00000168497.5	ENSG00000168497	CAVIN2	caveolae associated protein 2	281.077694558789	-1.67063	0.141199	-11.8318	-1.64856	0.141845	2.67478e-32	8.10677e-30
ENSG00000099194.6	ENSG00000099194	SCD	stearoyl-CoA desaturase	4361.02361641707	-1.08892	0.0927338	-11.7424	-1.07587	0.093074	7.72768e-32	2.26777e-29
ENSG00000216775.3	ENSG00000216775	LOC730101	uncharacterized LOC730101	907.582751129406	-1.17475	0.102421	-11.4699	-1.16122	0.102899	1.8696e-30	5.15898e-28
ENSG00000167191.12	ENSG00000167191	GPRC5B	G protein-coupled receptor class C group 5 member B	483.557346207106	-1.44602	0.126092	-11.4679	-1.42623	0.126714	1.91158e-30	5.19724e-28
ENSG00000187908.19	ENSG00000187908	DMBT1	deleted in malignant brain tumors 1	231.955384432567	-1.25542	0.124875	-10.0534	-1.23385	0.12558	8.87339e-24	1.39315e-21
ENSG00000100342.20	ENSG00000100342	APOL1	apolipoprotein L1	541.993146457397	-1.18609	0.117981	-10.0532	-1.16597	0.11869	8.89179e-24	1.39315e-21
ENSG00000128510.12	ENSG00000128510	CPA4	carboxypeptidase A4	8678.41882780632	-1.54094	0.155456	-9.9124	-1.51208	0.156613	3.67716e-23	5.39551e-21
ENSG00000184347.14	ENSG00000184347	SLIT3	slit guidance ligand 3	356.436108375396	-1.20783	0.12217	-9.88645	-1.18669	0.122756	4.76615e-23	6.83074e-21
ENSG00000107738.20	ENSG00000107738	VSIR	V-set immunoregulatory receptor	764.626015725588	-1.3771	0.141195	-9.75319	-1.35116	0.142098	1.78768e-22	2.41245e-20
ENSG00000100321.15	ENSG00000100321	SYNGR1	synaptogyrin 1	463.784262403771	-1.308	0.134562	-9.72039	-1.28366	0.135314	2.46844e-22	3.23663e-20
ENSG00000214357.8	ENSG00000214357	NEURL1B	neuralized E3 ubiquitin protein ligase 1B	137.146985788563	-1.48622	0.158426	-9.38119	-1.4555	0.159739	6.52352e-21	7.26547e-19
ENSG00000100311.16	ENSG00000100311	PDGFB	platelet derived growth factor subunit B	388.318316177089	-1.1823	0.127623	-9.26398	-1.15883	0.12841	1.96953e-20	2.0689e-18
ENSG00000108679.13	ENSG00000108679	LGALS3BP	galectin 3 binding protein	14906.6320177257	-1.04541	0.114488	-9.13119	-1.02495	0.115152	6.77535e-20	6.69853e-18
ENSG00000144810.16	ENSG00000144810	COL8A1	collagen type VIII alpha 1 chain	13073.1331194351	-1.13511	0.124525	-9.11552	-1.11082	0.125438	7.82924e-20	7.65858e-18
ENSG00000158008.9	ENSG00000158008	EXTL1	exostosin like glycosyltransferase 1	135.857993085144	-1.53082	0.168374	-9.09175	-1.49697	0.169574	9.7458e-20	9.33577e-18
ENSG00000150782.12	ENSG00000150782	IL18	interleukin 18	40.9104607323244	-2.59525	0.287158	-9.03771	-2.53234	0.290087	1.59983e-19	1.48619e-17
ENSG00000112984.12	ENSG00000112984	KIF20A	kinesin family member 20A	1416.20859871283	-1.03793	0.115162	-9.01282	-1.01759	0.115823	2.0082e-19	1.81998e-17
ENSG00000013588.8	ENSG00000013588	GPRC5A	G protein-coupled receptor class C group 5 member A	12066.8321286146	-1.10355	0.123602	-8.92832	-1.08144	0.124425	4.32524e-19	3.84448e-17
ENSG00000130303.13	ENSG00000130303	BST2	bone marrow stromal cell antigen 2	2626.11851358073	-1.13559	0.128538	-8.8346	-1.11132	0.129427	1.00455e-18	8.5586e-17
ENSG00000166106.3	ENSG00000166106	ADAMTS15	ADAM metallopeptidase with thrombospondin type 1 motif 15	854.30088841294	-1.23355	0.139637	-8.83397	-1.20615	0.14067	1.01026e-18	8.56775e-17
ENSG00000143847.15	ENSG00000143847	PPFIA4	PTPRF interacting protein alpha 4	214.93680365935	-1.09063	0.12616	-8.64482	-1.06642	0.127026	5.38905e-18	4.13414e-16
ENSG00000148344.11	ENSG00000148344	PTGES	prostaglandin E synthase	139.836488710706	-1.2881	0.149348	-8.62483	-1.25781	0.150374	6.41856e-18	4.88339e-16
ENSG00000116133.13	ENSG00000116133	DHCR24	24-dehydrocholesterol reductase	6854.42110227928	-1.12827	0.130903	-8.61918	-1.10277	0.131865	6.74357e-18	5.10964e-16
ENSG00000165072.10	ENSG00000165072	MAMDC2	MAM domain containing 2	153.220364117727	-1.2499	0.145553	-8.58725	-1.22051	0.146545	8.90786e-18	6.5613e-16
ENSG00000087303.18	ENSG00000087303	NID2	nidogen 2	622.616864319027	-1.31175	0.153227	-8.56082	-1.28011	0.154558	1.12066e-17	8.15699e-16
ENSG00000134824.14	ENSG00000134824	FADS2	fatty acid desaturase 2	1011.7310105407	-1.13713	0.133067	-8.54557	-1.11123	0.134004	1.27901e-17	9.20088e-16
ENSG00000149571.12	ENSG00000149571	KIRREL3	kirre like nephrin family adhesion molecule 3	660.515119243457	-1.14972	0.134879	-8.52408	-1.12295	0.135839	1.54027e-17	1.09525e-15
ENSG00000213626.13	ENSG00000213626	LBH	limb bud and heart development	1696.25796499412	-1.02746	0.12067	-8.51464	-1.00058	0.121391	1.6711e-17	1.17472e-15
ENSG00000174684.7	ENSG00000174684	B4GAT1	beta-1,4-glucuronyltransferase 1	698.800236269285	-1.13817	0.135227	-8.41676	-1.11102	0.13621	3.87025e-17	2.61143e-15
ENSG00000107159.13	ENSG00000107159	CA9	carbonic anhydrase 9	703.751768851845	-1.50974	0.179699	-8.40152	-1.47034	0.1815	4.40749e-17	2.89984e-15
ENSG00000143061.17	ENSG00000143061	IGSF3	immunoglobulin superfamily member 3	339.171173277926	-1.03449	0.123403	-8.38303	-1.0106	0.124249	5.15833e-17	3.36987e-15
ENSG00000012171.19	ENSG00000012171	SEMA3B	semaphorin 3B	433.385858750128	-1.28256	0.156936	-8.17254	-1.24886	0.158286	3.01965e-16	1.83642e-14
ENSG00000143126.8	ENSG00000143126	CELSR2	cadherin EGF LAG seven-pass G-type receptor 2	357.477458039255	-1.05049	0.131215	-8.00584	-1.02367	0.132199	1.18652e-15	6.68789e-14
ENSG00000130176.8	ENSG00000130176	CNN1	calponin 1	60.4907776962072	-1.74605	0.220161	-7.93076	-1.69399	0.221894	2.17803e-15	1.18086e-13
ENSG00000183876.9	ENSG00000183876	ARSI	arylsulfatase family member I	391.205947924284	-1.15121	0.145416	-7.91666	-1.11996	0.146641	2.43971e-15	1.31887e-13
ENSG00000085117.12	ENSG00000085117	CD82	CD82 molecule	2299.08717053012	-1.06396	0.137176	-7.7562	-1.0348	0.138306	8.75135e-15	4.3966e-13
ENSG00000076706.17	ENSG00000076706	MCAM	melanoma cell adhesion molecule	206.518777795708	-1.20065	0.155492	-7.72159	-1.1661	0.156683	1.14885e-14	5.70964e-13
ENSG00000143320.9	ENSG00000143320	CRABP2	cellular retinoic acid binding protein 2	315.820780628142	-1.25183	0.162875	-7.68584	-1.21499	0.164461	1.51993e-14	7.39486e-13
ENSG00000099282.10	ENSG00000099282	TSPAN15	tetraspanin 15	153.135698286265	-1.27741	0.166341	-7.67942	-1.2395	0.16772	1.59812e-14	7.71435e-13
ENSG00000188613.7	ENSG00000188613	NANOS1	nanos C2HC-type zinc finger 1	69.2675071192546	-1.65264	0.218678	-7.55741	-1.59835	0.221537	4.11167e-14	1.87233e-12
ENSG00000196155.13	ENSG00000196155	PLEKHG4	pleckstrin homology and RhoGEF domain containing G4	176.533742263584	-1.39374	0.184479	-7.55502	-1.34979	0.186414	4.18806e-14	1.90243e-12
ENSG00000177706.9	ENSG00000177706	FAM20C	FAM20C, golgi associated secretory pathway kinase	1396.79193906757	-1.28337	0.173838	-7.38257	-1.24172	0.175818	1.55265e-13	6.45064e-12
ENSG00000163898.10	ENSG00000163898	LIPH	lipase H	117.630431982191	-1.28699	0.176957	-7.27289	-1.24417	0.178743	3.51879e-13	1.38122e-11
ENSG00000126878.13	ENSG00000126878	AIF1L	allograft inflammatory factor 1 like	140.873409140277	-1.63627	0.228123	-7.17276	-1.57615	0.231329	7.34995e-13	2.6816e-11
ENSG00000130487.8	ENSG00000130487	KLHDC7B	kelch domain containing 7B	81.5098090139957	-1.32589	0.186326	-7.11595	-1.27925	0.188578	1.11146e-12	3.9746e-11
ENSG00000183087.15	ENSG00000183087	GAS6	growth arrest specific 6	13151.9077349	-1.04602	0.147072	-7.11225	-1.01392	0.148495	1.14167e-12	4.06715e-11
ENSG00000221955.10	ENSG00000221955	SLC12A8	solute carrier family 12 member 8	127.210591884596	-1.09618	0.156402	-7.00872	-1.05886	0.158134	2.40513e-12	8.1589e-11
ENSG00000163430.12	ENSG00000163430	FSTL1	follistatin like 1	20422.7609734271	-1.1173	0.159999	-6.98317	-1.07902	0.161779	2.88595e-12	9.70099e-11
ENSG00000129195.16	ENSG00000129195	PIMREG	PICALM interacting mitotic regulator	517.327317876196	-1.07864	0.154999	-6.95903	-1.04163	0.156582	3.42622e-12	1.13317e-10
ENSG00000167680.16	ENSG00000167680	SEMA6B	semaphorin 6B	560.876698465427	-1.46094	0.213263	-6.85042	-1.40409	0.216507	7.36352e-12	2.31132e-10
ENSG00000158769.18	ENSG00000158769	F11R	F11 receptor	104.998748993685	-1.25479	0.186776	-6.71814	-1.20568	0.189251	1.84056e-11	5.42716e-10
ENSG00000131094.4	ENSG00000131094	C1QL1	complement C1q like 1	98.2878183999367	-1.5936	0.241278	-6.60485	-1.52504	0.245503	3.97908e-11	1.11463e-09
ENSG00000139200.13	ENSG00000139200	PIANP	PILR alpha associated neural protein	173.513965261244	-1.21483	0.185828	-6.53741	-1.1654	0.18821	6.25916e-11	1.68441e-09
ENSG00000226087.2	ENSG00000226087			35.909216668894	-1.78731	0.277809	-6.43361	-1.70406	0.283312	1.24612e-10	3.1646e-09
ENSG00000158258.16	ENSG00000158258	CLSTN2	calsyntenin 2	2808.36870548517	-1.25376	0.195278	-6.42039	-1.19991	0.198311	1.35927e-10	3.41907e-09
ENSG00000243137.8	ENSG00000243137	PSG4	pregnancy specific beta-1-glycoprotein 4	130.547727822724	-1.25021	0.197889	-6.31772	-1.19497	0.200988	2.65442e-10	6.34044e-09
ENSG00000083444.17	ENSG00000083444	PLOD1	procollagen-lysine,2-oxoglutarate 5-dioxygenase 1	4017.84328063874	-1.04614	0.166484	-6.28375	-1.00197	0.168538	3.30502e-10	7.69562e-09
ENSG00000101335.10	ENSG00000101335	MYL9	myosin light chain 9	2750.82177428699	-1.06522	0.169708	-6.27678	-1.02018	0.171902	3.4566e-10	8.01826e-09
ENSG00000250634.6	ENSG00000250634	LINC01182	long intergenic non-protein coding RNA 1182	83.1044972995604	-1.36999	0.218468	-6.2709	-1.3069	0.22205	3.58957e-10	8.25422e-09
ENSG00000065361.15	ENSG00000065361	ERBB3	erb-b2 receptor tyrosine kinase 3	31.2134699854747	-1.69706	0.281851	-6.02112	-1.60738	0.28788	1.73212e-09	3.43231e-08
ENSG00000188064.10	ENSG00000188064	WNT7B	Wnt family member 7B	102.730655465526	-1.48885	0.247766	-6.0091	-1.41216	0.252428	1.86556e-09	3.68095e-08
ENSG00000186193.9	ENSG00000186193	SAPCD2	suppressor APC domain containing 2	239.697006950066	-1.12591	0.188115	-5.98523	-1.07237	0.190964	2.16082e-09	4.19635e-08
ENSG00000246273.8	ENSG00000246273	SBF2-AS1	SBF2 antisense RNA 1	76.5739439025076	-1.22874	0.20542	-5.9816	-1.16834	0.208928	2.20955e-09	4.27302e-08
ENSG00000173801.17	ENSG00000173801	JUP	junction plakoglobin	518.126509048915	-1.12271	0.19231	-5.83806	-1.06623	0.195414	5.28123e-09	9.29898e-08
ENSG00000149506.11	ENSG00000149506	ZP1	zona pellucida glycoprotein 1	65.3560155650498	-1.31047	0.228052	-5.74636	-1.23934	0.232005	9.11853e-09	1.5195e-07
ENSG00000196839.13	ENSG00000196839	ADA	adenosine deaminase	63.853329866993	-1.17847	0.206654	-5.70263	-1.11595	0.209607	1.17972e-08	1.9149e-07
ENSG00000108370.17	ENSG00000108370	RGS9;LOC100507002	regulator of G protein signaling 9;uncharacterized LOC100507002	55.2794204563786	-1.1921	0.209645	-5.68626	-1.12765	0.21362	1.29849e-08	2.09298e-07
ENSG00000163431.13	ENSG00000163431	LMOD1	leiomodin 1	64.409333005166	-1.3292	0.234196	-5.67561	-1.25426	0.239391	1.38194e-08	2.22362e-07
ENSG00000236393.2	ENSG00000236393	LOC101927476	uncharacterized LOC101927476	59.82449996758	-1.19709	0.2115	-5.65998	-1.13198	0.215008	1.51394e-08	2.40875e-07
ENSG00000170498.9	ENSG00000170498	KISS1	KiSS-1 metastasis suppressor	41.4784385888277	-2.00396	0.357339	-5.60801	-1.87795	0.366554	2.04666e-08	3.20666e-07
ENSG00000186862.20	ENSG00000186862	PDZD7	PDZ domain containing 7	62.3580679315376	-1.40364	0.250378	-5.60609	-1.32139	0.255951	2.06943e-08	3.2396e-07
ENSG00000158887.16	ENSG00000158887	MPZ	myelin protein zero	59.9094479352237	-1.19258	0.216798	-5.50086	-1.12358	0.221057	3.77936e-08	5.52354e-07
ENSG00000177494.6	ENSG00000177494	ZBED2	zinc finger BED-type containing 2	20.8205724753636	-1.83539	0.336882	-5.44815	-1.71491	0.344635	5.08956e-08	7.17741e-07
ENSG00000260877.2	ENSG00000260877			46.2829468124705	-1.20618	0.224638	-5.36943	-1.13288	0.229168	7.89879e-08	1.05744e-06
ENSG00000141293.16	ENSG00000141293	SKAP1	src kinase associated phosphoprotein 1	41.5140346158587	-1.43868	0.273387	-5.26245	-1.34105	0.281532	1.42145e-07	1.79507e-06
ENSG00000180613.11	ENSG00000180613	GSX2	GS homeobox 2	45.2698735943095	-1.15289	0.225922	-5.10306	-1.07584	0.231035	3.34201e-07	3.8651e-06
ENSG00000213347.10	ENSG00000213347	MXD3	MAX dimerization protein 3	145.314591221313	-1.28765	0.252898	-5.09157	-1.19786	0.259078	3.55115e-07	4.08548e-06
ENSG00000167964.12	ENSG00000167964	RAB26	RAB26, member RAS oncogene family	75.0213552005678	-1.33349	0.263137	-5.06767	-1.23863	0.269789	4.02708e-07	4.57045e-06
ENSG00000205978.6	ENSG00000205978	NYNRIN	NYN domain and retroviral integrase containing	31.4061950923811	-1.3655	0.271116	-5.03658	-1.26628	0.278318	4.73921e-07	5.26237e-06
ENSG00000142235.9	ENSG00000142235	LMTK3	lemur tyrosine kinase 3	28.0567314713096	-1.4315	0.284569	-5.0304	-1.32612	0.291871	4.89449e-07	5.40558e-06
ENSG00000266088.6	ENSG00000266088			37.2752932576743	-1.2912	0.256755	-5.02894	-1.19819	0.26413	4.93199e-07	5.44049e-06
ENSG00000109255.11	ENSG00000109255	NMU	neuromedin U	63.9607375283721	-1.084	0.218333	-4.96486	-1.00933	0.223012	6.87489e-07	7.24233e-06
ENSG00000253414.3	ENSG00000253414			49.3355221156485	-1.09821	0.224239	-4.8975	-1.02026	0.228779	9.70618e-07	9.86519e-06
ENSG00000170054.14	ENSG00000170054	SERPINA9	serpin family A member 9	16.7934774811144	-1.79415	0.372757	-4.81318	-1.64077	0.385453	1.48544e-06	1.43395e-05
ENSG00000142583.17	ENSG00000142583	SLC2A5	solute carrier family 2 member 5	37.2864080400464	-1.31275	0.273569	-4.79861	-1.20798	0.281921	1.59772e-06	1.53448e-05
ENSG00000133985.3	ENSG00000133985	TTC9	tetratricopeptide repeat domain 9	41.2590092094918	-1.12666	0.235302	-4.78813	-1.04122	0.241313	1.68345e-06	1.60929e-05
ENSG00000254403.1	ENSG00000254403			9.47783001930849	-2.60365	0.543906	-4.78695	-2.37216	0.555603	1.69331e-06	1.61437e-05
ENSG00000138395.15	ENSG00000138395	CDK15	cyclin dependent kinase 15	43.4384471825404	-1.1862	0.248081	-4.78148	-1.09395	0.255274	1.74006e-06	1.65399e-05
ENSG00000137135.18	ENSG00000137135	ARHGEF39	Rho guanine nucleotide exchange factor 39	46.2848413931958	-1.10904	0.233265	-4.75442	-1.02474	0.238677	1.9902e-06	1.86209e-05
ENSG00000036672.16	ENSG00000036672	USP2	ubiquitin specific peptidase 2	36.051178993465	-1.12457	0.243763	-4.61339	-1.03306	0.249776	3.9615e-06	3.40969e-05
ENSG00000121858.11	ENSG00000121858	TNFSF10	TNF superfamily member 10	179.517248684721	-1.09357	0.242495	-4.50967	-1.00069	0.249397	6.49286e-06	5.27649e-05
ENSG00000115297.11	ENSG00000115297	TLX2	T cell leukemia homeobox 2	38.5589917081248	-1.16482	0.261915	-4.44732	-1.06121	0.268936	8.69481e-06	6.84623e-05
ENSG00000169067.4	ENSG00000169067	ACTBL2	actin, beta like 2	15.4659866672036	-1.75633	0.395231	-4.4438	-1.58007	0.409949	8.83831e-06	6.95035e-05
ENSG00000136275.10	ENSG00000136275	C7orf69	chromosome 7 open reading frame 69	15.6556609150028	-1.81042	0.410762	-4.40747	-1.62206	0.429328	1.04583e-05	8.05973e-05
ENSG00000241935.9	ENSG00000241935	HOGA1	4-hydroxy-2-oxoglutarate aldolase 1	16.4369424774163	-1.64741	0.381701	-4.31596	-1.47286	0.397487	1.58908e-05	0.000115529
ENSG00000135443.8	ENSG00000135443	KRT85	keratin 85	32.6662071913897	-1.39807	0.324293	-4.31114	-1.25585	0.336628	1.62416e-05	0.000117847
ENSG00000131187.9	ENSG00000131187	F12	coagulation factor XII	59.5224073308868	-1.11729	0.264553	-4.2233	-1.00808	0.272168	2.40755e-05	0.000165529
ENSG00000134853.12	ENSG00000134853	PDGFRA	platelet derived growth factor receptor alpha	27.6198751964373	-1.21176	0.288038	-4.20694	-1.08712	0.298996	2.58848e-05	0.000176264
ENSG00000142623.11	ENSG00000142623	PADI1	peptidyl arginine deiminase 1	7.78733521639977	-2.36142	0.562023	-4.20164	-2.0817	0.584706	2.64987e-05	0.000179981
ENSG00000287260.1	ENSG00000287260			25.7533736487856	-1.30268	0.311721	-4.17899	-1.16362	0.324134	2.9281e-05	0.000196997
ENSG00000165887.11	ENSG00000165887	ANKRD2	ankyrin repeat domain 2	19.4368600195285	-1.38793	0.332712	-4.17157	-1.23648	0.346185	3.02514e-05	0.000202641
ENSG00000146192.15	ENSG00000146192	FGD2	FYVE, RhoGEF and PH domain containing 2	20.6066096886437	-1.46759	0.352952	-4.15805	-1.30394	0.367875	3.2097e-05	0.000212997
ENSG00000278709.2	ENSG00000278709	NKILA	NF-kappaB interacting lncRNA	30.9846893792495	-1.25747	0.306384	-4.10423	-1.12024	0.318037	4.05672e-05	0.000260419
ENSG00000221845.4	ENSG00000221845	C7orf65	chromosome 7 open reading frame 65	5.99750609331972	-2.93069	0.715079	-4.09842	-2.56143	0.736856	4.15989e-05	0.000266394
ENSG00000103485.19	ENSG00000103485	QPRT	quinolinate phosphoribosyltransferase	17.0143792751981	-1.61422	0.394126	-4.09569	-1.42129	0.41496	4.20919e-05	0.000269271
ENSG00000170523.3	ENSG00000170523	KRT83	keratin 83	120.478802393056	-1.16788	0.285973	-4.08389	-1.04248	0.296308	4.42884e-05	0.00028186
ENSG00000265763.4	ENSG00000265763	ZNF488	zinc finger protein 488	19.815441066117	-1.47476	0.362102	-4.07279	-1.30217	0.378583	4.64541e-05	0.000292921
ENSG00000226571.2	ENSG00000226571			23.9014221855576	-1.22561	0.303932	-4.03251	-1.08728	0.316328	5.51854e-05	0.000340543
ENSG00000182492.16	ENSG00000182492	BGN	biglycan	53.1121779108141	-1.175	0.291729	-4.0277	-1.04474	0.302685	5.63258e-05	0.000346539
ENSG00000259345.7	ENSG00000259345			20.3141095649465	-1.27266	0.3226	-3.94501	-1.11989	0.336897	7.97954e-05	0.000465234
ENSG00000128340.15	ENSG00000128340	RAC2	Rac family small GTPase 2	27.1626463676196	-1.2724	0.322989	-3.93946	-1.12065	0.33595	8.16652e-05	0.000475386
ENSG00000265962.1	ENSG00000265962	GACAT2	gastric cancer associated transcript 2	9.09769521135044	-1.95353	0.508778	-3.83966	-1.67948	0.535582	0.000123206	0.000680358
ENSG00000232320.6	ENSG00000232320			24.3640611589676	-1.18342	0.312267	-3.78975	-1.03352	0.325488	0.000150797	0.000812572
ENSG00000107821.14	ENSG00000107821	KAZALD1	Kazal type serine peptidase inhibitor domain 1	22.3669160900735	-1.20132	0.321442	-3.73728	-1.04392	0.335255	0.000186022	0.000968782
ENSG00000248187.1	ENSG00000248187			11.3813187137901	-1.69751	0.454824	-3.73224	-1.44807	0.48234	0.000189784	0.000986982
ENSG00000249743.6	ENSG00000249743			7.2775831455913	-2.35161	0.643101	-3.65668	-1.965	0.691748	0.000255505	0.00127375
ENSG00000165300.7	ENSG00000165300	SLITRK5	SLIT and NTRK like family member 5	13.3308239000985	-1.57516	0.434179	-3.6279	-1.33426	0.460385	0.000285739	0.00140386
ENSG00000261934.2	ENSG00000261934	PCDHGA9	protocadherin gamma subfamily A, 9	23.7217699022139	-1.2126	0.335598	-3.61326	-1.03856	0.354048	0.000302367	0.00147303
ENSG00000118898.16	ENSG00000118898	PPL	periplakin	18.8641491573404	-1.30819	0.362331	-3.6105	-1.11688	0.381401	0.000305612	0.00148649
ENSG00000227764.2	ENSG00000227764	LINC01693	long intergenic non-protein coding RNA 1693	17.8387770503075	-1.23637	0.345256	-3.58101	-1.05634	0.362237	0.000342266	0.00164103
ENSG00000240541.3	ENSG00000240541	TM4SF1-AS1	TM4SF1 antisense RNA 1	7.33269330757623	-2.01313	0.562165	-3.58103	-1.67645	0.602161	0.000342243	0.00164103
ENSG00000144230.16	ENSG00000144230	GPR17	G protein-coupled receptor 17	12.0519206774534	-1.55139	0.437982	-3.54213	-1.2958	0.471102	0.000396909	0.00185962
ENSG00000268543.1	ENSG00000268543			11.0882677684924	-1.69503	0.479554	-3.53459	-1.40789	0.5185	0.000408405	0.00190767
ENSG00000132470.14	ENSG00000132470	ITGB4	integrin subunit beta 4	22.1025837958046	-1.29588	0.369157	-3.51038	-1.09339	0.391568	0.000447459	0.00206815
ENSG00000230499.1	ENSG00000230499			14.0978741522226	-1.47838	0.4235	-3.49086	-1.23433	0.452214	0.000481472	0.00220532
ENSG00000214274.9	ENSG00000214274	ANG	angiogenin	10.095922112181	-1.64899	0.481369	-3.42562	-1.35044	0.522778	0.000613404	0.00271177
ENSG00000204941.14	ENSG00000204941	PSG5	pregnancy specific beta-1-glycoprotein 5	15.1717240184576	-1.28058	0.37584	-3.40724	-1.0676	0.399403	0.000656226	0.00287155
ENSG00000224578.5	ENSG00000224578			17.6480094632918	-1.24934	0.368979	-3.38594	-1.04284	0.389853	0.000709346	0.00306626
ENSG00000205221.12	ENSG00000205221	VIT	vitrin	8.1296949397522	-1.7514	0.520396	-3.36552	-1.41983	0.565071	0.000763989	0.00326505
ENSG00000170190.16	ENSG00000170190	SLC16A5	solute carrier family 16 member 5	7.98881952087548	-1.91927	0.573505	-3.34656	-1.53367	0.63553	0.00081821	0.00347349
ENSG00000108813.11	ENSG00000108813	DLX4	distal-less homeobox 4	5.18681663692705	-2.27288	0.697933	-3.25659	-1.7857	0.767953	0.00112758	0.00458574
ENSG00000223609.11	ENSG00000223609	HBD	hemoglobin subunit delta	8.80809989722654	-1.59195	0.495169	-3.21496	-1.26257	0.542345	0.00130461	0.00519373
ENSG00000121871.4	ENSG00000121871	SLITRK3	SLIT and NTRK like family member 3	6.95986393029702	-1.87152	0.592804	-3.15706	-1.44688	0.662435	0.00159368	0.00617434
ENSG00000146054.18	ENSG00000146054	TRIM7	tripartite motif containing 7	13.0037472610203	-1.26022	0.399706	-3.15286	-1.01207	0.428913	0.00161678	0.00624681
ENSG00000039068.19	ENSG00000039068	CDH1	cadherin 1	3.15240140488257	-3.3174	1.05479	-3.14508	-2.56384	1.11044	0.00166044	0.0063888
ENSG00000216740.2	ENSG00000216740	ANXA2P3	annexin A2 pseudogene 3	2.10187214495589	-4.00678	1.28375	-3.12115	-3.01602	1.62236	0.00180145	0.00684588
ENSG00000267751.5	ENSG00000267751	LOC105372233	uncharacterized LOC105372233	8.08582815278814	-1.62856	0.524384	-3.10567	-1.26	0.580837	0.00189848	0.00715724
ENSG00000277157.1	ENSG00000277157	HIST1H4D	histone cluster 1 H4 family member d	4.04740752168173	-3.11232	1.02146	-3.04693	-2.279	1.17577	0.00231195	0.00847579
ENSG00000169314.14	ENSG00000169314	C22orf15	chromosome 22 open reading frame 15	8.24057177234056	-1.59393	0.525382	-3.03384	-1.22033	0.5809	0.0024146	0.00880496
ENSG00000269954.2	ENSG00000269954			8.02449412320746	-1.57824	0.521878	-3.02416	-1.19847	0.582783	0.00249328	0.00904549
ENSG00000204397.7	ENSG00000204397	CARD16	caspase recruitment domain family member 16	7.81170915304996	-1.63041	0.553989	-2.94303	-1.21017	0.624754	0.00325016	0.0113013
ENSG00000143839.15	ENSG00000143839	REN	renin	9.17495871325815	-1.54413	0.527293	-2.92841	-1.15593	0.586467	0.00340696	0.0117845
ENSG00000238120.1	ENSG00000238120	LINC01589	long intergenic non-protein coding RNA 1589	2.64722145046228	-3.57955	1.22826	-2.91432	-2.54388	1.40636	0.00356463	0.0122679
ENSG00000280734.3	ENSG00000280734			10.7279228597944	-1.38052	0.477132	-2.89337	-1.03331	0.528446	0.00381134	0.0130424
ENSG00000197471.12	ENSG00000197471	SPN	sialophorin	6.0928302602929	-1.75731	0.60985	-2.88155	-1.26189	0.702924	0.00395727	0.0134662
ENSG00000251169.2	ENSG00000251169	LINC01843	long intergenic non-protein coding RNA 1843	3.45784097099404	-2.66669	0.928273	-2.87275	-1.86382	1.08855	0.00406921	0.0137888
ENSG00000132915.11	ENSG00000132915	PDE6A	phosphodiesterase 6A	6.73450680956596	-1.89291	0.667663	-2.83514	-1.3329	0.783452	0.00458062	0.0152478
ENSG00000181260.8	ENSG00000181260			3.80556947273466	-2.59925	0.917283	-2.83364	-1.73677	1.13462	0.00460213	0.0153112
ENSG00000172346.15	ENSG00000172346	CSDC2	cold shock domain containing C2	2.89198821569939	-3.161	1.12127	-2.81914	-2.15199	1.31812	0.00481532	0.0159373
ENSG00000286805.1	ENSG00000286805			6.47742364665412	-1.58433	0.573145	-2.76427	-1.11106	0.657421	0.00570495	0.0184199
ENSG00000266392.1	ENSG00000266392	MIR4740	microRNA 4740	3.46602099556513	-2.39125	0.888746	-2.69059	-1.52658	1.11656	0.00713267	0.0222714
ENSG00000272411.1	ENSG00000272411			3.69059181127186	-2.1826	0.818149	-2.66773	-1.37295	1.03294	0.00763651	0.0235975
ENSG00000270006.2	ENSG00000270006	LOC101928659	uncharacterized LOC101928659	2.85976542256163	-2.62526	0.989459	-2.65322	-1.59518	1.28918	0.0079727	0.0244438
ENSG00000260552.1	ENSG00000260552	LOC101927809	uncharacterized LOC101927809	4.9602944129505	-1.7266	0.656125	-2.63151	-1.11042	0.791257	0.00850062	0.0258019
ENSG00000263096.1	ENSG00000263096			2.18341292755481	-3.23474	1.23716	-2.61464	-1.77404	1.80351	0.00893226	0.0268302
ENSG00000235532.1	ENSG00000235532	LINC00402;LOC105370259	long intergenic non-protein coding RNA 402;uncharacterized LOC105370259	4.82213112349752	-1.76311	0.675734	-2.60917	-1.10111	0.833049	0.00907615	0.0272137
ENSG00000269226.7	ENSG00000269226	TMSB15B	thymosin beta 15B	2.45510452397611	-2.88591	1.11581	-2.58638	-1.68461	1.48993	0.0096991	0.028769
ENSG00000244479.7	ENSG00000244479			4.57281936595736	-1.88387	0.730541	-2.57873	-1.1279	0.937694	0.00991635	0.0293146
ENSG00000163283.7	ENSG00000163283	ALPP	alkaline phosphatase, placental	2.08125874050814	-3.16536	1.23306	-2.56707	-1.64592	1.9434	0.0102561	0.0301599
ENSG00000105369.9	ENSG00000105369	CD79A	CD79a molecule	2.43814661157431	-2.79763	1.11269	-2.51429	-1.35753	1.92142	0.0119271	0.0342669
ENSG00000287728.1	ENSG00000287728			2.74963549409482	-2.60716	1.04436	-2.49643	-1.22468	1.8976	0.012545	0.0357534
