# Supplementary material for: Integrated multi-omics analysis of RB-loss identifies widespread cellular programming and synthetic weaknesses
Source: Commun Biol. 2021 Aug 17;4:977. doi: 10.1038/s42003-021-02495-2 (PMC8371045; doi:10.1038/s42003-021-02495-2)
Supplement: Supplementary file 3 — Supplementary Data 2 [file 42003_2021_2495_MOESM3_ESM.xlsx]

## Sheet: Up-regulated proteins
name	ID	p.value	log2FC
NUBP2	NUBP2	6.00844e-05	0.903
CNN3	CNN3	6.57079e-05	0.936
BTF3L4	BTF3L4	8.54299e-05	0.805
PTGR2	PTGR2	0.000138454	0.957
AKR1A1	AKR1A1	0.000238621	0.892
NRBP1	NRBP1	0.000270774	0.793
NADSYN1	NADSYN1	0.000291589	0.828
ILKAP	ILKAP	0.000340784	0.716
C19orf43	C19orf43	0.000368604	1
PRDX6	PRDX6	0.00044097	0.834
CUTC	CUTC	0.000441251	0.75
CBR3	CBR3	0.000481028	0.799
NSUN6	NSUN6	0.0004934	0.703
CNN2	CNN2	0.000565975	0.781
SMYD4	SMYD4	0.000574405	0.818
TXNL4B	TXNL4B	0.000584058	0.748
PCMTD1	PCMTD1	0.000593471	0.618
NT5C	NT5C	0.000605489	0.609
DVL3	DVL3	0.000630012	0.581
GFPT1	GFPT1	0.000642272	0.749
NANS	NANS	0.000644455	0.783
SAMHD1	SAMHD1	0.000693331	0.671
NQO2	NQO2	0.000698123	0.82
PGAM1	PGAM1	0.000751105	0.962
HSF1	HSF1	0.000804106	0.772
FBXO9	FBXO9	0.000850501	0.633
RAPGEF1	RAPGEF1	0.000867342	0.59
UBA2	UBA2	0.000882703	0.588
DMXL2	DMXL2	0.000980143	0.553
ISG15	ISG15	0.000999624	0.888
ADSL	ADSL	0.00105853	0.88
AP3M1	AP3M1	0.00107551	0.634
TTC28	TTC28	0.00112706	0.544
APEX1	APEX1	0.00113395	0.671
VPS52	VPS52	0.00114913	0.65
TUBB6_6025	TUBB6_6025	0.00115644	0.839
PSPH	PSPH	0.0012811	0.745
SEC16A_5036	SEC16A_5036	0.00128421	0.653
THYN1	THYN1	0.0012863	0.683
RPE	RPE	0.00129735	0.729
XPOT	XPOT	0.00129872	0.56
USP5	USP5	0.00132229	0.726
PDCD10	PDCD10	0.00138783	0.63
PDCD4	PDCD4	0.00142223	0.53
SPATS2	SPATS2	0.00152253	0.536
YWHAQ	YWHAQ	0.0015289	0.704
SMAP	SMAP	0.00153249	0.993
BDH2	BDH2	0.0015462	0.76
MAST4	MAST4	0.00160471	0.625
CDV3	CDV3	0.0016384	0.698
PPP2R2A	PPP2R2A	0.00167037	0.718
HINT1	HINT1	0.00171634	0.832
C4orf27	C4orf27	0.00173009	0.726
USP18	USP18	0.00173343	0.545
GOT1	GOT1	0.00173677	0.796
UBA1	UBA1	0.0017614	0.733
C9orf142	C9orf142	0.00178688	0.635
MYH9	MYH9	0.00179724	0.491
SMS	SMS	0.00179938	0.813
TRPC3	TRPC3	0.00184842	0.656
GMPPA	GMPPA	0.00185108	0.761
FDPS	FDPS	0.00187382	0.623
TAGLN3	TAGLN3	0.00188529	0.538
TRAPPC8	TRAPPC8	0.00191056	0.551
DOHH	DOHH	0.00195189	0.758
GMPR	GMPR	0.00195637	1.29
CDKN2A	CDKN2A	0.00197094	0.841
IFIT3	IFIT3	0.0020445	1.18
UROD	UROD	0.00205249	0.704
NEK7	NEK7	0.00206919	0.673
ANP32B	ANP32B	0.00211182	0.683
PPME1	PPME1	0.00214799	0.769
DCTD	DCTD	0.00216513	0.717
STK24	STK24	0.0021706	0.545
HERC5	HERC5	0.00219213	0.899
BCL10	BCL10	0.00221857	0.693
RECQL	RECQL	0.00222273	0.532
YARS	YARS	0.00224363	0.732
LRRC42	LRRC42	0.00227747	0.55
HDGF	HDGF	0.00229007	0.608
NUDCD2	NUDCD2	0.0023321	0.914
NMT2	NMT2	0.00234449	0.535
ARHGAP1	ARHGAP1	0.00236659	0.657
FGGY	FGGY	0.00237815	0.667
CTTNBP2NL	CTTNBP2NL	0.00241086	0.538
UBA5	UBA5	0.00244922	0.621
PSMG4	PSMG4	0.00246486	0.692
MYL9	MYL9	0.0024798	0.479
IFT80	IFT80	0.00252588	0.512
DSTN	DSTN	0.00254143	0.679
COG3	COG3	0.0025528	0.486
RPS11	RPS11	0.00256874	0.48
TFG	TFG	0.00257322	0.796
SETD7	SETD7	0.00261001	0.566
OAS3	OAS3	0.00261354	0.826
SURF2	SURF2	0.00261817	0.474
FAM21C	FAM21C	0.00264843	0.525
MID1	MID1	0.00266416	0.569
PRKAA2	PRKAA2	0.00267977	0.499
DHX58	DHX58	0.0027126	0.88
AHCY	AHCY	0.00271551	0.62
RPSA	RPSA	0.00275285	0.47
ARCN1	ARCN1	0.00279465	0.548
NADK	NADK	0.00281428	0.692
PSMF1	PSMF1	0.00282891	0.701
PCYT1A	PCYT1A	0.00284114	0.573
EEF1B2	EEF1B2	0.00284582	0.537
CLIC4	CLIC4	0.00284994	0.639
LDHA	LDHA	0.00289804	0.799
KIF13B	KIF13B	0.00290197	0.61
TUBA4A_6017	TUBA4A_6017	0.00293917	1
MAP2_3034	MAP2_3034	0.00295625	0.862
TSC22D1	TSC22D1	0.00296196	0.726
TDRD7	TDRD7	0.00297371	0.837
MAP3K2	MAP3K2	0.00301473	0.583
DBI	DBI	0.00301637	0.923
OASL	OASL	0.00302942	0.873
HMGB2	HMGB2	0.0030455	0.678
MOCS3	MOCS3	0.00305177	0.604
DDX11L8	DDX11L8	0.00310336	0.535
ACOT7	ACOT7	0.00311583	0.601
LTV1	LTV1	0.00316441	0.646
C7orf25	C7orf25	0.00319424	0.772
TTLL12	TTLL12	0.00320717	0.606
TUBA1C	TUBA1C	0.00324617	0.573
COPG2	COPG2	0.00325308	0.465
MVB12A	MVB12A	0.00325514	0.595
PGM1	PGM1	0.00327684	0.835
TALDO1	TALDO1	0.00330804	0.74
WDFY3	WDFY3	0.00333133	0.674
TGM2	TGM2	0.00334819	0.784
FBXO30	FBXO30	0.00336801	0.517
ESD	ESD	0.00338371	0.928
MAGED2	MAGED2	0.00338858	0.761
ASPSCR1	ASPSCR1	0.0034037	0.524
ISG20	ISG20	0.00341923	1.43
LZTFL1	LZTFL1	0.00342467	0.707
FAM129B	FAM129B	0.00347186	0.58
TAGLN2	TAGLN2	0.0034963	0.746
NAMPT	NAMPT	0.00351589	0.993
DPH1	DPH1	0.00358079	0.782
PAIP2	PAIP2	0.00359201	0.85
MTAP	MTAP	0.00359449	0.762
GBE1	GBE1	0.00372124	0.835
SOD1	SOD1	0.00373279	0.77
EEF1G	EEF1G	0.0037678	0.502
UROS	UROS	0.00376966	0.9
PTGES3	PTGES3	0.00378555	0.708
NUDCD1	NUDCD1	0.00386244	0.562
CUL2	CUL2	0.00391011	0.483
PRKACA	PRKACA	0.0039142	0.506
TATDN3	TATDN3	0.00394145	0.687
C11orf54	C11orf54	0.00394316	0.656
MAP1S	MAP1S	0.00397063	0.666
UCK2	UCK2	0.00398459	0.556
RPL22	RPL22	0.0040102	0.562
STK17A	STK17A	0.00401254	0.619
CSRP2	CSRP2	0.00401775	0.708
IFIT2	IFIT2	0.00402082	1.4
FLNB	FLNB	0.00402105	0.442
SEC23A	SEC23A	0.00403318	0.558
TFCP2	TFCP2	0.00410582	0.487
TCEB2	TCEB2	0.00412062	0.603
MAPK8	MAPK8	0.00413996	0.493
OARD1	OARD1	0.00419165	0.613
FAM107B	FAM107B	0.00422955	0.7
CCDC132	CCDC132	0.00423453	0.489
METTL1	METTL1	0.00424558	0.549
PPCS	PPCS	0.00427909	0.627
PDE4DIP_3971	PDE4DIP_3971	0.00428378	0.514
IPO13	IPO13	0.00430302	0.472
CAMK2G	CAMK2G	0.00432434	0.486
COG4	COG4	0.00436962	0.481
MIF4GD	MIF4GD	0.0043701	0.633
COG1	COG1	0.00439641	0.551
ZCCHC11	ZCCHC11	0.00444198	0.605
TKT	TKT	0.00453404	0.709
MAP7D1	MAP7D1	0.00455407	0.49
SDSL	SDSL	0.00459639	1.01
DDX19B	DDX19B	0.00462106	0.719
SH3GLB2	SH3GLB2	0.00462303	0.494
DCP1B	DCP1B	0.00462825	0.457
VPS16	VPS16	0.00462854	0.533
CDC34	CDC34	0.00464138	0.647
TOM1L1	TOM1L1	0.00474113	0.465
N4BP1	N4BP1	0.00476344	0.787
GSTM3	GSTM3	0.00478776	0.751
DVL2	DVL2	0.00479028	0.547
COG5	COG5	0.00481725	0.498
VAT1	VAT1	0.00483872	0.699
PRRC1	PRRC1	0.00486533	0.496
PRKAA1	PRKAA1	0.00487422	0.533
AP5Z1	AP5Z1	0.00487725	0.5
TRIM38	TRIM38	0.00494341	0.57
CFDP1	CFDP1	0.00495325	0.587
C5orf51	C5orf51	0.00495996	0.586
HPS6	HPS6	0.00497784	0.421
CBLB	CBLB	0.00505622	0.744
UPP1	UPP1	0.00506135	0.783
SLFN5	SLFN5	0.00508657	0.547
ADSS	ADSS	0.00514046	0.76
GPI	GPI	0.0051716	0.735
LDHB	LDHB	0.00520661	0.759
TUBGCP3	TUBGCP3	0.00521656	0.438
DPYSL2	DPYSL2	0.00522315	0.605
DUS1L	DUS1L	0.00524625	0.459
SAMD9L	SAMD9L	0.0052585	0.725
CARM1	CARM1	0.00525992	0.468
DPP9	DPP9	0.00526381	0.666
EIF2AK2	EIF2AK2	0.00532127	0.632
ANXA5	ANXA5	0.0053282	0.942
STAT2	STAT2	0.00533538	0.745
SNX12	SNX12	0.00536372	0.618
ADI1	ADI1	0.00536509	0.751
RPLP1	RPLP1	0.00538373	0.562
G6PD	G6PD	0.00543656	0.634
TRIP4	TRIP4	0.0054516	0.518
RABGAP1L	RABGAP1L	0.00556643	0.557
WARS	WARS	0.00557787	1.08
NECAP1	NECAP1	0.00563048	0.65
PPIAL4G	PPIAL4G	0.00563207	0.785
PRKRIP1	PRKRIP1	0.00564335	0.434
TUBB3	TUBB3	0.00566966	0.621
BLOC1S3	BLOC1S3	0.00570226	0.612
AHR	AHR	0.00571695	0.505
SLAIN2_5156	SLAIN2_5156	0.0057177	1.06
STAT1	STAT1	0.00579312	0.894
MDH1	MDH1	0.00580465	0.779
PPP2R4	PPP2R4	0.00582646	0.654
TBCB	TBCB	0.00582789	0.751
MAT2A	MAT2A	0.00583178	0.529
COASY	COASY	0.00583632	0.498
PA2G4	PA2G4	0.00591143	0.569
EML3	EML3	0.00593477	0.482
PBK	PBK	0.00604639	0.463
SEC13	SEC13	0.00604905	0.429
CMTR1	CMTR1	0.00605019	0.619
WIBG	WIBG	0.00608247	0.595
CDK6	CDK6	0.00610372	0.642
NAA38	NAA38	0.00612095	0.659
VIPAS39	VIPAS39	0.00618896	0.605
XPNPEP1	XPNPEP1	0.0061893	0.786
MYL6B	MYL6B	0.0062328	0.425
PARP12	PARP12	0.00624134	0.493
IFI35	IFI35	0.00625146	0.699
PXK	PXK	0.00629587	0.485
PSAT1	PSAT1	0.00631515	0.681
TBCA	TBCA	0.0063432	0.827
SEC24A	SEC24A	0.00637205	0.648
SRGAP2	SRGAP2	0.00637622	0.519
PDPK1	PDPK1	0.00640361	0.418
HPS5	HPS5	0.00640657	0.544
GMNN	GMNN	0.00640912	0.7
CAMK2D	CAMK2D	0.00643468	0.517
SNX8	SNX8	0.0064471	0.478
KIAA1033	KIAA1033	0.00650532	0.501
CMTR2	CMTR2	0.00650559	0.424
RTTN	RTTN	0.00651431	0.419
GSTM1	GSTM1	0.006521	0.854
RANBP3	RANBP3	0.00653536	0.392
ANXA7	ANXA7	0.00656185	0.585
UBA7	UBA7	0.00657069	0.872
USP47	USP47	0.0065796	0.597
FEZ2	FEZ2	0.00668096	0.711
UBA6	UBA6	0.00670077	0.7
HLCS	HLCS	0.00672243	0.447
RNF113A	RNF113A	0.00672363	0.636
MTMR12	MTMR12	0.00677543	0.713
STMN1	STMN1	0.00681126	0.711
ASCC2	ASCC2	0.00683561	0.455
C16orf62	C16orf62	0.00686395	0.483
ARHGEF7	ARHGEF7	0.00688791	0.449
RIOK3	RIOK3	0.00688872	0.505
RPL19	RPL19	0.00689809	0.444
TPM4	TPM4	0.00690709	0.391
DBNL	DBNL	0.00697106	0.637
UBE2M	UBE2M	0.00699016	0.747
PSMB8	PSMB8	0.00700058	0.582
NAP1L1	NAP1L1	0.00707419	0.546
RPS6	RPS6	0.00708855	0.472
GAB2	GAB2	0.00709595	0.574
EHBP1L1	EHBP1L1	0.00711722	0.394
PITHD1	PITHD1	0.00715326	0.66
GSN	GSN	0.00717813	0.477
PDCD2L	PDCD2L	0.00720408	0.675
PDDC1	PDDC1	0.00721996	0.439
FKBP3	FKBP3	0.00722645	1.01
CCDC88A	CCDC88A	0.00724935	0.495
NAT6	NAT6	0.00731421	0.518
GINS1	GINS1	0.00734652	0.52
PAPOLA	PAPOLA	0.0073495	0.44
UGDH	UGDH	0.00736411	0.605
BRAP	BRAP	0.00738194	0.456
MTHFD1	MTHFD1	0.00741268	0.603
PFDN6	PFDN6	0.00745182	0.508
SRP72	SRP72	0.00748761	0.428
AP3D1	AP3D1	0.00749751	0.524
DNAJC2	DNAJC2	0.00751771	0.524
PLCG1	PLCG1	0.00751969	0.607
MAT2B	MAT2B	0.00755559	0.612
TXN	TXN	0.00755934	0.96
ARMT1	ARMT1	0.0075713	0.665
EHD4	EHD4	0.00761196	0.653
IFT74	IFT74	0.007653	0.44
LRRC47	LRRC47	0.00770898	0.591
TARS	TARS	0.00775639	0.623
TRAPPC1	TRAPPC1	0.00776264	0.504
DNAJC6	DNAJC6	0.00780005	0.477
UBXN7	UBXN7	0.00783771	0.609
COPZ2	COPZ2	0.00789333	0.586
LAP3	LAP3	0.0079295	0.82
OAS1	OAS1	0.00794265	0.767
UBE2D3	UBE2D3	0.00795005	0.613
PGK1	PGK1	0.00796026	0.849
EHD1	EHD1	0.00798205	0.636
SH3BP1	SH3BP1	0.00798411	0.523
CCDC186	CCDC186	0.00805062	0.51
SMYD3	SMYD3	0.00805393	0.476
TBC1D8B	TBC1D8B	0.00806377	0.472
COMMD9	COMMD9	0.00806397	0.498
SASS6	SASS6	0.00810248	0.543
GPHN	GPHN	0.00811707	0.51
BTF3_655	BTF3_655	0.00818054	0.938
CSTB	CSTB	0.00822143	0.916
BAG3	BAG3	0.00822426	0.574
PCMT1	PCMT1	0.00828208	0.617
PDLIM4	PDLIM4	0.008302	0.44
FAM21B	FAM21B	0.00833862	0.54
YTHDF1	YTHDF1	0.0083446	0.474
DFNA5	DFNA5	0.00834925	0.611
SAMD9	SAMD9	0.00835208	0.626
FABP5	FABP5	0.00836131	0.933
ME1	ME1	0.00841178	0.683
ATXN2L	ATXN2L	0.00841674	0.427
RNF220	RNF220	0.00842485	0.598
TES	TES	0.00843485	0.537
DNPEP_1522	DNPEP_1522	0.00844546	0.646
CHMP1A	CHMP1A	0.00846474	0.453
PGLS	PGLS	0.0084768	0.684
IFIT1	IFIT1	0.00850223	0.876
CARS	CARS	0.00852423	0.623
TCP1	TCP1	0.00853746	0.488
COTL1	COTL1	0.00854724	0.832
NAA40	NAA40	0.00856462	0.449
RAD23A	RAD23A	0.00861282	0.585
UBFD1	UBFD1	0.00868386	0.713
DDX58	DDX58	0.00869589	0.901
ANP32E	ANP32E	0.00870424	0.512
IFIH1	IFIH1	0.00878634	0.925
ELP4	ELP4	0.0087962	0.617
SYNRG	SYNRG	0.00885596	0.459
PSME1	PSME1	0.00888585	0.817
SMAD5	SMAD5	0.00890494	0.461
EML2	EML2	0.00890723	0.67
OPTN	OPTN	0.00891146	0.601
PPP1R37	PPP1R37	0.00891453	0.398
MT2A	MT2A	0.00894813	1.12
RNPEP	RNPEP	0.00899979	0.667
IGBP1	IGBP1	0.00900576	0.689
UBXN1	UBXN1	0.00901605	0.6
HSP90AB1	HSP90AB1	0.00907297	0.478
CCDC91	CCDC91	0.00913465	0.539
IRGQ	IRGQ	0.0091415	0.602
IMPA1	IMPA1	0.00914553	0.47
SH3BGRL	SH3BGRL	0.00915654	1.01
WDR4	WDR4	0.00917769	0.45
GTF2F2	GTF2F2	0.00929295	0.415
DCTN3	DCTN3	0.00929517	0.49
NRBF2	NRBF2	0.00930467	0.429
ALG13	ALG13	0.00936151	0.464
UCHL1	UCHL1	0.00937674	0.88
PSMB9	PSMB9	0.00939909	0.921
PYGL	PYGL	0.00940569	0.489
PRKAG2	PRKAG2	0.00941635	0.409
TTI1	TTI1	0.00941808	0.426
ASNS	ASNS	0.00955078	0.608
DDAH1	DDAH1	0.00955783	0.692
GCLM	GCLM	0.00961049	0.77
Q6ZSR9|YJ005_HUMAN	Q6ZSR9|YJ005_HUMAN	0.00964533	0.535
TRIM2	TRIM2	0.0096646	0.434
CCDC22	CCDC22	0.00968634	0.439
GLOD4	GLOD4	0.00968671	0.707
HDHD2	HDHD2	0.00974278	0.72
CHUK	CHUK	0.00981818	0.454
TTC21B	TTC21B	0.00981836	0.494
UBE2K	UBE2K	0.00983687	0.592
MAP2_3035	MAP2_3035	0.00990311	0.866
COG7	COG7	0.00994425	0.388
URI1	URI1	0.0099515	0.395
IPO11	IPO11	0.00998107	0.558
UHRF1BP1L	UHRF1BP1L	0.0100781	0.457
GSTP1	GSTP1	0.0100784	0.792
GAPVD1	GAPVD1	0.0101638	0.563
DCP1A	DCP1A	0.0101651	0.555
NASP	NASP	0.01017	0.428
RPAP1	RPAP1	0.0101828	0.574
CC2D1A	CC2D1A	0.0102134	0.405
GSPT1	GSPT1	0.0103243	0.516
ADH5	ADH5	0.0103641	0.787
FSD1	FSD1	0.0103872	0.581
ZYG11B	ZYG11B	0.0103965	0.518
GINS4	GINS4	0.0104291	0.73
APIP	APIP	0.0104389	0.596
USP25	USP25	0.0104844	0.622
PELO	PELO	0.0105065	0.581
CRTC3	CRTC3	0.0105094	0.408
USP13	USP13	0.0105644	0.393
AHCYL1	AHCYL1	0.0105763	0.591
UHRF1BP1	UHRF1BP1	0.0105979	0.594
IRF9	IRF9	0.0106288	0.649
PLEKHA8	PLEKHA8	0.010629	0.442
VBP1	VBP1	0.0106843	0.773
TXNDC17	TXNDC17	0.0106847	0.928
HYI	HYI	0.0107251	0.541
AK6	AK6	0.010801	0.412
VARS	VARS	0.0108352	0.406
DCUN1D5	DCUN1D5	0.0108535	0.451
TBC1D22A	TBC1D22A	0.0109677	0.6
PGM3	PGM3	0.0110077	0.749
GSTT2	GSTT2	0.0110309	0.742
MAP4_3045	MAP4_3045	0.0110841	0.751
NDRG1	NDRG1	0.0111413	0.464
TSC22D4	TSC22D4	0.011173	0.683
RPS17	RPS17	0.0111939	0.433
PDXDC1	PDXDC1	0.0112725	0.408
CALD1_752	CALD1_752	0.0113852	0.504
HN1L	HN1L	0.0113908	0.702
CNDP2	CNDP2	0.0113931	0.751
FN3KRP	FN3KRP	0.0113946	0.522
AVEN	AVEN	0.0114224	0.587
ADPRHL2	ADPRHL2	0.0114279	0.441
PROSC	PROSC	0.0114538	0.533
ARPIN	ARPIN	0.0114654	0.616
L3HYPDH	L3HYPDH	0.0114682	0.749
PPM1F	PPM1F	0.0115016	0.629
EPM2AIP1	EPM2AIP1	0.0115212	0.455
CBS	CBS	0.01153	0.51
VPS25	VPS25	0.0115313	0.546
ARHGDIA	ARHGDIA	0.011539	0.633
TPI1	TPI1	0.0116189	0.76
FKBP4	FKBP4	0.0116408	0.49
GSTO1	GSTO1	0.0116525	0.805
SEC23IP	SEC23IP	0.0117063	0.436
CHORDC1	CHORDC1	0.0117504	0.531
CBWD2	CBWD2	0.0117678	0.595
TAB2	TAB2	0.0117757	0.45
FLNC	FLNC	0.0118252	0.428
EXOC3	EXOC3	0.0118443	0.456
TRIM25	TRIM25	0.0119106	0.592
MDP1	MDP1	0.0119319	0.423
C14orf119	C14orf119	0.0119715	0.424
ADAT1	ADAT1	0.012035	0.417
GMFB	GMFB	0.0120543	0.628
ARFGEF3	ARFGEF3	0.0120907	0.534
SAAL1	SAAL1	0.01212	0.473
AP3S1	AP3S1	0.0121983	0.564
CAST	CAST	0.0122181	0.71
ACTR1A	ACTR1A	0.0122617	0.496
PLIN3	PLIN3	0.012266	0.604
DDX60	DDX60	0.0122792	0.493
GALE	GALE	0.012337	0.603
DDX60L	DDX60L	0.0124195	0.46
ARFGAP2	ARFGAP2	0.0124795	0.528
NTPCR	NTPCR	0.0125075	0.425
KCTD9	KCTD9	0.012574	0.405
KIF2A	KIF2A	0.0125935	0.406
NAA16	NAA16	0.0126045	0.624
LTA4H	LTA4H	0.0126307	0.687
CSE1L	CSE1L	0.0126395	0.517
SNX2	SNX2	0.0126904	0.528
HSPH1	HSPH1	0.0126963	0.447
FARSB	FARSB	0.0127088	0.439
KIAA1468	KIAA1468	0.0127196	0.48
RPS5	RPS5	0.0127554	0.414
SPAG7	SPAG7	0.0127712	0.647
EXOC4	EXOC4	0.012811	0.392
TUBAL3	TUBAL3	0.0128143	0.665
PFKFB2	PFKFB2	0.0128526	0.591
RNH1	RNH1	0.0129162	0.758
RAB3GAP1	RAB3GAP1	0.0129216	0.423
FER	FER	0.0129754	0.448
DPYSL3	DPYSL3	0.0130037	0.545
METAP2	METAP2	0.0130044	0.535
SPAG9	SPAG9	0.0130866	0.599
IFI16	IFI16	0.0131016	0.393
PDE5A	PDE5A	0.0131061	0.42
AKT2	AKT2	0.0131157	0.581
FHL3	FHL3	0.0131598	0.641
BABAM1	BABAM1	0.0131609	0.386
RSU1	RSU1	0.0131809	0.583
CAND2	CAND2	0.0131987	0.634
C12orf29	C12orf29	0.0132909	0.501
UBE2E1	UBE2E1	0.0133229	0.592
DTNBP1	DTNBP1	0.0135179	0.514
ELMO2	ELMO2	0.0135731	0.467
LSM1	LSM1	0.0137045	0.548
TP53RK	TP53RK	0.0137112	0.559
42256	42256	0.0137208	0.412
IRS2	IRS2	0.0137821	0.702
NEDD1	NEDD1	0.0138533	0.515
ST13	ST13	0.0139041	0.565
MKL1	MKL1	0.0139921	0.494
TUBB4A	TUBB4A	0.0140074	0.634
RPS2	RPS2	0.0140091	0.424
C19orf66	C19orf66	0.0140343	0.543
FASN	FASN	0.0141068	0.518
HSPA4L	HSPA4L	0.0141374	0.622
CAND1_764	CAND1_764	0.0141597	0.466
42258	42258	0.0141833	0.441
C2orf49	C2orf49	0.0141896	0.415
PEBP1	PEBP1	0.0142062	0.833
PIH1D1	PIH1D1	0.0142316	0.434
LZIC	LZIC	0.0143889	0.485
MAP4_3046	MAP4_3046	0.0144795	0.592
RPS6KB1	RPS6KB1	0.0144933	0.48
RAN	RAN	0.0145209	0.526
UAP1L1	UAP1L1	0.0145974	0.871
ZNFX1	ZNFX1	0.0146577	0.5
BCAT1	BCAT1	0.014658	0.696
FAM49B	FAM49B	0.0146762	0.382
AK5	AK5	0.0146792	0.475
RPAP3	RPAP3	0.0146819	0.45
VAC14	VAC14	0.0147125	0.491
BRCC3	BRCC3	0.0147161	0.397
SCRN3	SCRN3	0.014764	0.608
PM20D2	PM20D2	0.0148296	0.395
ROGDI	ROGDI	0.014876	0.383
UBE2F	UBE2F	0.0148947	0.485
SERBP1	SERBP1	0.0149011	0.457
IFT27	IFT27	0.0149145	0.759
RNF213	RNF213	0.0149463	0.422
WIPI2	WIPI2	0.0151068	0.412
IFT22	IFT22	0.015116	0.486
YWHAH	YWHAH	0.015169	0.483
CXorf38	CXorf38	0.0151951	0.588
PPP3CA	PPP3CA	0.0152793	0.392
CTPS2	CTPS2	0.0154063	0.462
PFDN1	PFDN1	0.015535	0.607
PHKA2	PHKA2	0.0155585	0.511
STK39	STK39	0.0155882	0.41
FAM114A2	FAM114A2	0.0157336	0.463
RABGAP1	RABGAP1	0.0157664	0.525
RNASEH2A	RNASEH2A	0.0157712	0.402
LIG4	LIG4	0.0158159	0.396
REXO2	REXO2	0.0158298	0.476
IFT88	IFT88	0.0159215	0.452
AACS	AACS	0.0159352	0.645
GBP1	GBP1	0.0160314	0.887
RWDD4	RWDD4	0.0160494	0.423
IDH1	IDH1	0.0160693	0.686
EDRF1	EDRF1	0.0160999	0.479
CHMP4A	CHMP4A	0.0161127	0.421
HMGCS1	HMGCS1	0.0161301	0.558
GAMT	GAMT	0.0161655	0.628
VPS35	VPS35	0.0162017	0.407
DCUN1D1	DCUN1D1	0.0162516	0.433
WDR47	WDR47	0.0162909	0.443
TGS1	TGS1	0.0163438	0.416
HDHD1	HDHD1	0.0163439	0.746
FAM160B1	FAM160B1	0.0164309	0.452
CCDC25	CCDC25	0.0164346	0.543
CACYBP	CACYBP	0.0164662	0.482
VPS13D	VPS13D	0.0164691	0.398
MYL12B	MYL12B	0.0164695	0.435
PHGDH	PHGDH	0.0164865	0.562
CCT5	CCT5	0.0165437	0.411
PITPNB	PITPNB	0.0165678	0.62
UBE2L6	UBE2L6	0.0165713	0.915
GSK3A	GSK3A	0.0165997	0.478
PFKP	PFKP	0.0166282	0.62
PACS1	PACS1	0.0167085	0.424
NACA	NACA	0.016745	0.484
NME1	NME1	0.0167766	0.673
KPNA4	KPNA4	0.0168026	0.554
FAM50A	FAM50A	0.0168396	0.45
RNF114	RNF114	0.0168521	0.394
AJUBA	AJUBA	0.0169201	0.426
DOCK1	DOCK1	0.0169432	0.456
TRAPPC13	TRAPPC13	0.0169494	0.473
AAMP	AAMP	0.0170912	0.479
GMPS	GMPS	0.0171801	0.499
AKR1C3	AKR1C3	0.0171857	0.645
INPPL1	INPPL1	0.0172173	0.502
UBR4	UBR4	0.0173531	0.45
MTMR3	MTMR3	0.0174475	0.536
TSC1	TSC1	0.0174745	0.486
KTI12	KTI12	0.0174971	0.49
DYNLRB1	DYNLRB1	0.0175282	0.435
BTF3_654	BTF3_654	0.0175355	0.453
CLASP2	CLASP2	0.0175419	0.389
NAA50	NAA50	0.0175723	0.525
DYM	DYM	0.017578	0.406
ENO1_1726	ENO1_1726	0.0176855	0.73
UBE2O	UBE2O	0.0177483	0.574
PKM	PKM	0.0177669	0.748
ARIH2	ARIH2	0.0177728	0.736
RAPH1	RAPH1	0.0177802	0.436
IGHMBP2	IGHMBP2	0.0178659	0.397
NMI	NMI	0.0179298	0.551
N6AMT1	N6AMT1	0.018042	0.676
DNMBP	DNMBP	0.0181878	0.479
OAS2	OAS2	0.0182025	0.763
CHMP7	CHMP7	0.018253	0.625
PGD	PGD	0.018335	0.707
NOB1	NOB1	0.0183544	0.569
MPI	MPI	0.0183669	0.616
PACSIN2	PACSIN2	0.0183694	0.529
DNAJC9	DNAJC9	0.0185011	0.539
CASP4	CASP4	0.0185388	0.673
EHD3	EHD3	0.0185494	0.584
YWHAE	YWHAE	0.0185564	0.556
ARHGAP29	ARHGAP29	0.0186102	0.463
TBC1D9B	TBC1D9B	0.0186592	0.433
BLVRA	BLVRA	0.0187737	0.748
GALK2	GALK2	0.0187801	0.667
ACSS2	ACSS2	0.0188002	0.577
GAPDH	GAPDH	0.0188261	0.728
SLC9A3R1	SLC9A3R1	0.0189125	0.464
EEF1A1	EEF1A1	0.0190071	0.634
B7Z2S5|B7Z2S5_HUMAN	B7Z2S5|B7Z2S5_HUMAN	0.0190235	0.586
GLRX3	GLRX3	0.0190581	0.663
TATDN1	TATDN1	0.01919	0.486
DNM2	DNM2	0.0192123	0.477
CRK	CRK	0.0192699	0.643
MAPK3	MAPK3	0.0192834	0.732
DOCK7	DOCK7	0.0192906	0.448
NAPA	NAPA	0.0193486	0.448
PDRG1	PDRG1	0.0194061	0.506
CUTA	CUTA	0.0195018	0.408
EIF4A1	EIF4A1	0.0195565	0.431
PARP9	PARP9	0.0196619	0.446
PAPSS1	PAPSS1	0.0197435	0.472
NMT1	NMT1	0.0197973	0.436
IPO7	IPO7	0.0198279	0.412
EIF5	EIF5	0.0198715	0.836
PPP2R5E	PPP2R5E	0.0198915	0.484
DUSP3	DUSP3	0.0199723	0.632
CDC123	CDC123	0.0199997	0.496
AKT1	AKT1	0.020034	0.55
PSMG2	PSMG2	0.0200399	0.583
SNX5	SNX5	0.0201439	0.429
MB21D2	MB21D2	0.0201653	0.441
CBR1	CBR1	0.0202056	0.736
S100A6	S100A6	0.0203217	0.921
ADK	ADK	0.0203395	0.634
FIGN	FIGN	0.0203423	0.389
PARP10	PARP10	0.0203742	0.618
TUBA1B	TUBA1B	0.0204077	0.659
HSP90AA1	HSP90AA1	0.0204136	0.521
SH3D19	SH3D19	0.0204404	0.441
PAPSS2	PAPSS2	0.0206098	0.488
MIF	MIF	0.0206315	0.661
GTF2E2	GTF2E2	0.0207564	0.379
PMM1	PMM1	0.0208904	0.673
TTC4	TTC4	0.0210261	0.55
PMVK	PMVK	0.0210282	0.618
AASDHPPT	AASDHPPT	0.0210452	0.577
AK1	AK1	0.0211241	0.709
SEC23B	SEC23B	0.0211924	0.457
ARMC6	ARMC6	0.0212112	0.537
LIMK1	LIMK1	0.0213509	0.406
SH3GLB1	SH3GLB1	0.0213856	0.497
GDI1	GDI1	0.0214318	0.641
CDKN2C	CDKN2C	0.0214363	0.529
PDAP1	PDAP1	0.0214368	0.569
DYNC1H1	DYNC1H1	0.0214729	0.487
AP3B1	AP3B1	0.0215295	0.476
PFDN2	PFDN2	0.0215359	0.605
DPP3	DPP3	0.0215851	0.552
PRKD2	PRKD2	0.0216309	0.488
KIAA0101	KIAA0101	0.0217339	1.23
GART	GART	0.0218593	0.551
COPA	COPA	0.0220395	0.408
ANKRD28	ANKRD28	0.0220395	0.532
KCMF1	KCMF1	0.0221566	0.856
MCC	MCC	0.0223231	0.43
AMPD2	AMPD2	0.0224041	0.613
MVP	MVP	0.0224988	0.4
THTPA	THTPA	0.02255	0.802
FAM195B	FAM195B	0.0225948	0.466
COMMD8	COMMD8	0.0226161	0.401
SERPINB8	SERPINB8	0.0226402	0.629
ARHGAP12	ARHGAP12	0.0227436	0.393
USP14	USP14	0.0227602	0.497
MLKL	MLKL	0.0228321	0.638
FAM49A	FAM49A	0.0228973	0.439
VPS33A	VPS33A	0.0229038	0.422
SWAP70	SWAP70	0.0229378	0.489
SRI	SRI	0.0229472	0.581
ATIC	ATIC	0.0229504	0.558
DRAP1	DRAP1	0.0230691	0.389
ADAL	ADAL	0.0232864	0.582
SMG6	SMG6	0.0233184	0.431
NSFL1C	NSFL1C	0.0233239	0.423
GNPDA2	GNPDA2	0.0233607	0.583
NUDT15	NUDT15	0.0233684	0.642
STAT5B	STAT5B	0.0233688	0.467
PSME2	PSME2	0.0237143	0.685
PRDX2	PRDX2	0.02378	0.598
PFN1	PFN1	0.0239734	0.719
PSMD5	PSMD5	0.0240259	0.469
TSNAX	TSNAX	0.0240308	0.496
UBE2Z	UBE2Z	0.0241758	0.536
ZFYVE26	ZFYVE26	0.0241995	0.427
SERPINB6	SERPINB6	0.0243065	0.608
PRUNE	PRUNE	0.0243175	0.571
IREB2	IREB2	0.0243236	0.483
CDC37L1	CDC37L1	0.0243612	0.449
VPS4B	VPS4B	0.0243886	0.417
SMYD5	SMYD5	0.0244084	0.711
ANXA1	ANXA1	0.0244746	0.711
SH3KBP1	SH3KBP1	0.0245339	0.608
EIF2AK4	EIF2AK4	0.0246751	0.389
UMPS	UMPS	0.0247809	0.485
UCHL3	UCHL3	0.0247879	0.638
WEE1	WEE1	0.0247968	0.51
PFKL	PFKL	0.0248236	0.559
AP3M2	AP3M2	0.0248293	0.415
GLRX	GLRX	0.0248447	0.814
NAB2	NAB2	0.024917	0.39
UGP2	UGP2	0.0249449	0.559
PTK2	PTK2	0.025087	0.458
LTN1	LTN1	0.0251556	0.393
MAPK14	MAPK14	0.0254866	0.499
IRAK4	IRAK4	0.0255157	0.698
WDR19	WDR19	0.0255289	0.411
POLI	POLI	0.0255393	0.435
CCT2	CCT2	0.02554	0.4
COG8	COG8	0.0255624	0.411
DYNC1I2	DYNC1I2	0.0256946	0.442
WWC2	WWC2	0.0257095	0.451
NT5DC1	NT5DC1	0.0258424	0.606
DUS3L	DUS3L	0.0258543	0.516
VPS18	VPS18	0.0259425	0.385
VCL	VCL	0.0260026	0.502
ECM29	ECM29	0.0260875	0.466
TPT1	TPT1	0.0261521	0.573
ZWILCH	ZWILCH	0.0261602	0.384
EIF4B	EIF4B	0.0262473	0.566
USO1	USO1	0.0262708	0.406
NAA10	NAA10	0.0263142	0.512
UBAP2L	UBAP2L	0.0264001	0.439
CRBN	CRBN	0.0264481	0.388
CTU2	CTU2	0.0264786	0.486
KIAA1217	KIAA1217	0.0268549	0.412
SNX1	SNX1	0.0268718	0.439
VPS29	VPS29	0.0269276	0.551
SPIRE1	SPIRE1	0.0269901	0.472
PARP4	PARP4	0.0269986	0.441
DIS3L2	DIS3L2	0.0270205	0.437
OXSR1	OXSR1	0.0270387	0.434
MAP1A	MAP1A	0.0271337	0.504
PYCRL	PYCRL	0.0273055	0.437
UBA3	UBA3	0.0273286	0.415
LPIN2	LPIN2	0.0273788	0.54
PREP	PREP	0.0275387	0.577
PGM2	PGM2	0.0276377	0.531
SUB1	SUB1	0.0276387	0.451
LYSMD2	LYSMD2	0.0276971	0.446
NEK9	NEK9	0.0277234	0.438
TMEM263	TMEM263	0.0277714	0.492
INPP4B	INPP4B	0.0278395	0.409
MALT1	MALT1	0.0279163	0.515
DCTPP1	DCTPP1	0.0279484	0.417
PPP2R5B	PPP2R5B	0.0279794	0.446
CAPN1	CAPN1	0.0280037	0.397
TRAPPC4	TRAPPC4	0.0280366	0.391
GLCCI1	GLCCI1	0.0281069	0.517
GCN1L1	GCN1L1	0.028199	0.454
ARHGEF10	ARHGEF10	0.0283884	0.445
WDR45	WDR45	0.0284223	0.447
ASL	ASL	0.028427	0.5
ALDOA_221	ALDOA_221	0.0284477	0.564
DNAJB1	DNAJB1	0.0285743	0.389
ZSWIM8	ZSWIM8	0.0287214	0.415
SEC16A_5035	SEC16A_5035	0.0287707	0.411
USP9X	USP9X	0.0287868	0.427
CRYBG3_3469	CRYBG3_3469	0.0288474	0.394
APAF1	APAF1	0.0288871	0.461
FHOD3	FHOD3	0.028953	0.387
TSSC4	TSSC4	0.0290794	1.32
WDR44	WDR44	0.0291179	0.457
XPO5	XPO5	0.0291313	0.441
KSR1	KSR1	0.0291328	0.528
CCT8	CCT8	0.0291586	0.403
EIF5A	EIF5A	0.0292019	0.599
NME7	NME7	0.0293177	0.438
PLA2G4A	PLA2G4A	0.0293759	0.63
SMG8	SMG8	0.0294333	0.428
STAT3	STAT3	0.0295231	0.5
TRIM21	TRIM21	0.0296819	0.619
ARPP19	ARPP19	0.0298024	0.952
SZRD1	SZRD1	0.0301735	0.494
FAM188A	FAM188A	0.0302281	0.509
SPATS2L	SPATS2L	0.0302862	0.43
RBCK1	RBCK1	0.0303601	0.531
ACP1	ACP1	0.0304559	0.57
HPRT1	HPRT1	0.030597	0.576
TBCE	TBCE	0.0306759	0.486
SLK	SLK	0.0306876	0.494
THOP1	THOP1	0.0307415	0.494
EIF2S2	EIF2S2	0.0307715	0.394
DPYD	DPYD	0.0308111	0.46
PIKFYVE	PIKFYVE	0.031098	0.414
EEF2	EEF2	0.0311618	0.587
AHSA1	AHSA1	0.0311798	0.527
NT5C2	NT5C2	0.0313629	0.467
SMG1	SMG1	0.0314763	0.412
PCNP	PCNP	0.0314951	0.542
GSTZ1	GSTZ1	0.031529	0.431
PCBP2_3934	PCBP2_3934	0.0315418	0.438
CEP170	CEP170	0.0316471	0.39
UBE2V1	UBE2V1	0.0317547	0.55
NPEPPS	NPEPPS	0.0317793	0.536
TRIP13	TRIP13	0.0319723	0.479
CSRP1	CSRP1	0.0320694	0.613
DR1	DR1	0.0321484	0.381
MASTL	MASTL	0.0321508	0.483
SEC31A	SEC31A	0.0324106	0.465
ZYX	ZYX	0.0325177	0.459
C20orf27	C20orf27	0.032578	0.558
VPS33B	VPS33B	0.0326823	0.393
TRIM3	TRIM3	0.0327072	0.389
TBCEL	TBCEL	0.0328019	0.563
CFL1	CFL1	0.0329185	0.526
MAPK1	MAPK1	0.0329313	0.559
NAE1	NAE1	0.0330296	0.468
FAH	FAH	0.0331586	0.681
PDCD5	PDCD5	0.0333683	0.526
SEC24D	SEC24D	0.0336714	0.572
ANKRD44	ANKRD44	0.0336953	0.471
DHRS9	DHRS9	0.0337402	0.903
DENR	DENR	0.0338073	0.51
GNL1	GNL1	0.0338154	0.5
EIF2A	EIF2A	0.0338442	0.482
NCOA7	NCOA7	0.0338473	0.424
ACTR10	ACTR10	0.0339218	0.393
CAMSAP1	CAMSAP1	0.0339353	0.409
LYPLAL1	LYPLAL1	0.0339554	0.388
IAH1	IAH1	0.0339558	0.591
GMPPB	GMPPB	0.0341159	0.503
UBLCP1	UBLCP1	0.0342196	0.469
HERC6	HERC6	0.0342866	0.491
UBE2N	UBE2N	0.0343399	0.618
KBTBD2	KBTBD2	0.0343879	0.471
ENO2	ENO2	0.0344054	0.699
CAPN7	CAPN7	0.0344269	0.466
FLII_1998	FLII_1998	0.0344985	0.445
DNM1L	DNM1L	0.0345951	0.581
MAP3K7	MAP3K7	0.034626	0.418
ACBD6	ACBD6	0.0348047	0.438
WDSUB1	WDSUB1	0.0348782	0.506
PIN1	PIN1	0.0349491	0.5
PEPD	PEPD	0.0350325	0.646
RPL36A	RPL36A	0.0351191	0.506
CDC37_903	CDC37_903	0.0353539	0.387
DENND3	DENND3	0.0353968	0.434
TOMM34	TOMM34	0.0354784	0.387
TRMT11	TRMT11	0.0357483	0.403
IFIT5	IFIT5	0.035804	0.583
TBC1D2	TBC1D2	0.0360197	0.447
PHPT1	PHPT1	0.0361092	0.677
PAK2	PAK2	0.0363082	0.543
GLTP	GLTP	0.0363994	0.457
NSMAF	NSMAF	0.0364691	0.445
PAIP1	PAIP1	0.0365979	0.497
AARS	AARS	0.0366053	0.528
TRIM34	TRIM34	0.0366626	1.19
PDE1C	PDE1C	0.0370118	0.385
GPN2	GPN2	0.0371142	0.463
FOXO3	FOXO3	0.0372129	0.523
PPIA	PPIA	0.0374789	0.599
BSDC1	BSDC1	0.0375739	0.391
KIAA0226	KIAA0226	0.0376855	0.653
TRAF1	TRAF1	0.037689	0.42
CLIC1	CLIC1	0.0377079	0.659
MON2	MON2	0.0377474	0.443
DCTN1	DCTN1	0.0382776	0.406
ATG7	ATG7	0.0383419	0.5
TSC2	TSC2	0.0383774	0.438
TRAFD1	TRAFD1	0.0383897	0.473
CTPS1	CTPS1	0.0383966	0.514
DYNC1LI1	DYNC1LI1	0.0386284	0.445
AAGAB	AAGAB	0.0386519	0.562
PLEKHA2	PLEKHA2	0.0387061	0.399
OSGEP	OSGEP	0.0387393	0.459
ERF	ERF	0.0387582	0.406
TTC5	TTC5	0.0388576	0.415
FIG4	FIG4	0.0389376	0.435
CGGBP1	CGGBP1	0.0389908	0.535
REV3L	REV3L	0.0391516	0.468
CCDC43	CCDC43	0.0391828	0.544
GMPR2	GMPR2	0.0392786	0.43
THADA	THADA	0.0393046	0.465
COMMD5	COMMD5	0.0396025	0.399
OTUB1	OTUB1	0.0396829	0.649
MAPRE1	MAPRE1	0.0397268	0.499
RNF14	RNF14	0.0397397	0.644
PFN2	PFN2	0.0397771	0.473
CIAPIN1	CIAPIN1	0.0397922	0.64
PDXP	PDXP	0.0398418	0.42
SSSCA1	SSSCA1	0.0398622	0.441
MCTS1	MCTS1	0.0399319	0.478
MAPKAP1	MAPKAP1	0.040053	0.379
KIF1C	KIF1C	0.0400882	0.428
ARHGEF18	ARHGEF18	0.0402264	0.46
EVI5L	EVI5L	0.0402523	0.405
PCBP4	PCBP4	0.0402702	0.49
FAM83D	FAM83D	0.0403995	0.437
PFKM	PFKM	0.0404759	0.548
KLHDC4	KLHDC4	0.0404803	0.387
STAT6	STAT6	0.040702	0.607
ZC2HC1A	ZC2HC1A	0.0407304	0.461
NHEJ1	NHEJ1	0.0407923	0.682
TTC37	TTC37	0.0408243	0.441
NQO1	NQO1	0.0408273	0.625
ROCK2	ROCK2	0.0412414	0.398
ATG3	ATG3	0.0412697	0.565
VPS53	VPS53	0.0412933	0.41
MPST	MPST	0.0413693	0.438
SBDS	SBDS	0.0414	0.502
KATNA1	KATNA1	0.0414124	0.394
HAUS1	HAUS1	0.0414365	0.395
RAF1	RAF1	0.0416078	0.429
C11orf68	C11orf68	0.0416899	0.497
PPID	PPID	0.0417536	0.545
LATS2	LATS2	0.0417924	0.425
RGS10	RGS10	0.0420766	0.49
RNF123	RNF123	0.0422671	0.647
CLIP2	CLIP2	0.0423269	0.582
HEBP2	HEBP2	0.0429163	0.624
ABCE1	ABCE1	0.0430117	0.416
ARL2BP	ARL2BP	0.0431683	0.58
APBB1IP	APBB1IP	0.0432536	0.535
IDE	IDE	0.0434171	0.383
FBXL18	FBXL18	0.0435497	0.425
CSK	CSK	0.0436672	0.511
CUEDC2	CUEDC2	0.0436794	0.452
PTGR1	PTGR1	0.0437669	0.493
ATXN3	ATXN3	0.0439201	0.443
ASMTL	ASMTL	0.044111	0.534
SAE1	SAE1	0.0441164	0.398
NAP1L4	NAP1L4	0.0442417	0.429
PARK7	PARK7	0.0446556	0.548
RAD51	RAD51	0.0447167	0.485
PEA15	PEA15	0.0452067	0.485
PXN	PXN	0.045229	0.403
SH3GL1	SH3GL1	0.0459684	0.448
ATE1_457	ATE1_457	0.04598	0.473
SLC43A3	SLC43A3	0.046034	0.748
YKT6	YKT6	0.0464372	0.482
ARHGAP18	ARHGAP18	0.0465596	0.45
GRB2	GRB2	0.0466638	0.408
ZCCHC6	ZCCHC6	0.0467919	0.568
SNRK	SNRK	0.0469214	0.393
FMR1	FMR1	0.046927	0.386
PAFAH1B2	PAFAH1B2	0.0473494	0.528
NGLY1	NGLY1	0.047545	0.38
PTPN12	PTPN12	0.0475689	0.484
PGM2L1	PGM2L1	0.0476953	0.455
TUBA4A_6016	TUBA4A_6016	0.047878	0.416
AAK1	AAK1	0.0479956	0.401
GNPDA1	GNPDA1	0.0480209	0.555
NUBP1	NUBP1	0.0480393	0.429
NHLRC2	NHLRC2	0.0481438	0.569
C21orf59	C21orf59	0.0482905	0.403
GRB10	GRB10	0.0483276	0.459
COL4A3BP	COL4A3BP	0.0483597	0.439
TP53I3	TP53I3	0.0487195	0.451
RANBP1	RANBP1	0.0487396	0.586
SH2D4A	SH2D4A	0.0487481	0.456
PITPNA	PITPNA	0.0488525	0.505
PPP1R7	PPP1R7	0.0488626	0.497
RFK	RFK	0.0490714	0.507
PRTFDC1	PRTFDC1	0.0491542	0.557
PAK1	PAK1	0.0492909	0.416
EDF1	EDF1	0.0494577	0.582
PSMB10	PSMB10	0.0495057	0.579
HIF1AN	HIF1AN	0.0496264	0.423
PPP6R2	PPP6R2	0.0496345	0.405
BCCIP	BCCIP	0.0496935	0.38
GCLC	GCLC	0.0498404	0.451

## Sheet: Down-regulated proteins
name	ID	p.value	log2FC
PINX1	PINX1	0.000334261	-0.597
MLF2	MLF2	0.000473714	-0.713
ASH1L	ASH1L	0.000513631	-0.684
SLC26A2	SLC26A2	0.000572425	-0.559
FASTKD1	FASTKD1	0.000705398	-0.575
ANKRD61	ANKRD61	0.000965941	-0.866
ZNF280D	ZNF280D	0.000999236	-0.603
CDK5RAP1	CDK5RAP1	0.0010431	-0.637
PHC1	PHC1	0.00107843	-0.598
RBMX2	RBMX2	0.00122639	-0.553
MGST1	MGST1	0.00135847	-0.537
WFS1	WFS1	0.00136312	-0.669
TXNDC15	TXNDC15	0.00138591	-0.589
CASP8AP2	CASP8AP2	0.00144147	-0.599
MT-ND5	MT-ND5	0.00146301	-0.628
KIF20A	KIF20A	0.0015013	-0.623
ATP11A	ATP11A	0.00151908	-0.515
HACD3	HACD3	0.00154716	-0.662
PKMYT1	PKMYT1	0.00156011	-0.553
H3BN98|H3BN98_HUMAN	H3BN98|H3BN98_HUMAN	0.00158019	-0.551
MAN2B1	MAN2B1	0.0016598	-0.54
UTP3	UTP3	0.0018111	-0.65
GRPEL2	GRPEL2	0.00189645	-0.816
ARSA	ARSA	0.00200843	-0.524
PATZ1	PATZ1	0.00217895	-0.482
CTSB	CTSB	0.0022846	-0.499
PDHA1	PDHA1	0.0023196	-0.629
AATF	AATF	0.00249898	-0.592
ZBTB20	ZBTB20	0.00262182	-0.47
ARMCX2	ARMCX2	0.00312204	-0.499
PES1	PES1	0.00316399	-0.47
TMTC3	TMTC3	0.00325614	-0.47
SNRPB2	SNRPB2	0.00332669	-0.598
RACGAP1	RACGAP1	0.00340398	-0.566
TRAM2	TRAM2	0.00364705	-0.676
VMA21	VMA21	0.00373529	-0.465
AUP1	AUP1	0.00423041	-0.437
UNC119	UNC119	0.00427067	-0.456
YTHDC1	YTHDC1	0.00427947	-0.56
BOP1	BOP1	0.00457914	-0.454
IDH3B	IDH3B	0.00458977	-0.444
TPCN1	TPCN1	0.00464427	-0.539
CDIPT	CDIPT	0.00467148	-0.449
SYF2	SYF2	0.00468682	-0.456
FADS3	FADS3	0.00478335	-0.456
KRI1	KRI1	0.00478913	-0.446
MTDH_3357	MTDH_3357	0.00487703	-0.579
LOXL1	LOXL1	0.00504898	-0.565
LMBR1L	LMBR1L	0.00513302	-0.571
LPGAT1	LPGAT1	0.00517538	-0.446
ZMPSTE24	ZMPSTE24	0.00519112	-0.461
FASTKD2	FASTKD2	0.00555927	-0.448
NOM1	NOM1	0.00559729	-0.517
TIMM8B	TIMM8B	0.00567578	-0.453
SREBF2	SREBF2	0.00577515	-0.465
CDK5RAP3	CDK5RAP3	0.00590543	-0.445
PEF1	PEF1	0.00592462	-0.623
MEN1	MEN1	0.00592572	-0.584
H3BRJ5|H3BRJ5_HUMAN	H3BRJ5|H3BRJ5_HUMAN	0.00593532	-0.408
CTR9	CTR9	0.00612983	-0.404
HNRNPD_2455	HNRNPD_2455	0.00619556	-0.635
SCAMP3	SCAMP3	0.00632393	-0.471
ELL2	ELL2	0.00633615	-0.497
BEND3	BEND3	0.00635849	-0.449
SLC19A1	SLC19A1	0.00651669	-0.509
NDUFA4	NDUFA4	0.00659805	-0.459
TFAM	TFAM	0.00661437	-0.416
TMEM147	TMEM147	0.00678325	-0.601
RAB3B	RAB3B	0.0068865	-0.435
SLC35B2	SLC35B2	0.0070716	-0.421
CAV1	CAV1	0.00708103	-0.459
HTRA2	HTRA2	0.00710952	-0.437
SNTB1	SNTB1	0.00723434	-0.458
TRHDE	TRHDE	0.00739511	-0.447
NDUFB8	NDUFB8	0.00745205	-0.426
MCAM	MCAM	0.00752211	-0.57
TOMM40L	TOMM40L	0.00752443	-0.504
NSA2	NSA2	0.00761882	-0.44
UQCC1	UQCC1	0.00771255	-0.503
TMEM161A	TMEM161A	0.00801421	-0.469
SEC11C	SEC11C	0.00802062	-0.606
BOLA3	BOLA3	0.00817104	-0.744
FAM69A	FAM69A	0.00830434	-0.565
DPY19L4	DPY19L4	0.0084074	-0.504
SCPEP1	SCPEP1	0.0084309	-0.477
TMX4	TMX4	0.00849969	-0.486
SPRY4	SPRY4	0.00850824	-0.47
REEP5	REEP5	0.0085776	-0.407
SHCBP1	SHCBP1	0.00862801	-0.399
SLC25A15	SLC25A15	0.00870759	-0.394
GRPEL1	GRPEL1	0.00883331	-0.416
ZNF592	ZNF592	0.00895529	-0.393
HEXA	HEXA	0.00896489	-0.481
POLR1B	POLR1B	0.00914481	-0.392
RBM19	RBM19	0.00937142	-0.395
CMC2	CMC2	0.00958339	-0.393
UBE2G2	UBE2G2	0.00968192	-0.417
VARS2	VARS2	0.00975909	-0.412
SERPINC1	SERPINC1	0.00977094	-0.442
CHAF1A	CHAF1A	0.00981922	-0.445
MBD1	MBD1	0.00984175	-0.381
PPT1	PPT1	0.0100479	-0.635
ENTPD4	ENTPD4	0.0102142	-0.539
OPA1	OPA1	0.0103672	-0.41
DAPK1	DAPK1	0.0104522	-0.559
ATP5J2-PTCD1	ATP5J2-PTCD1	0.0105273	-0.438
QIL1	QIL1	0.0105297	-0.507
MTHFD1L_3365	MTHFD1L_3365	0.0105357	-0.404
MTERF3	MTERF3	0.0107242	-0.414
DDX21	DDX21	0.010761	-0.466
NCAPG2	NCAPG2	0.0108536	-0.394
CDCA8	CDCA8	0.0109212	-0.532
ABCB6	ABCB6	0.0109826	-0.398
CEBPZ	CEBPZ	0.0111408	-0.381
ECI2	ECI2	0.0111541	-0.398
C10orf12	C10orf12	0.0111942	-0.392
HHIP	HHIP	0.0112876	-0.418
SCD5	SCD5	0.0113896	-0.653
FUNDC2	FUNDC2	0.0115963	-0.417
JAM3	JAM3	0.0116514	-0.677
RREB1	RREB1	0.0118963	-0.387
JAGN1	JAGN1	0.0122088	-0.419
NOL7	NOL7	0.0123243	-0.681
MRPL2	MRPL2	0.0124521	-0.41
TADA3	TADA3	0.0126791	-0.474
FAM73A	FAM73A	0.0126979	-0.403
STX1B	STX1B	0.0127226	-0.397
RBM34	RBM34	0.0127485	-0.391
NDUFV1	NDUFV1	0.0128456	-0.392
CASC5	CASC5	0.0128866	-0.554
TOP2A	TOP2A	0.0128917	-0.476
MPHOSPH8	MPHOSPH8	0.0129949	-0.403
CAND1_765	CAND1_765	0.0131707	-1.16
RB1	RB1	0.0132365	-0.781
THBS1	THBS1	0.0133434	-0.484
C15orf26	C15orf26	0.0133495	-0.479
MRPL20	MRPL20	0.0135571	-0.445
EBP	EBP	0.0137843	-0.405
CCDC86	CCDC86	0.0138299	-0.526
UNG	UNG	0.0139904	-0.388
SLC6A15	SLC6A15	0.0140192	-0.408
PARP16	PARP16	0.0142927	-0.438
TTF1	TTF1	0.0142937	-0.382
SLC25A30	SLC25A30	0.0143197	-0.387
TSPAN10	TSPAN10	0.0144497	-0.57
ATAD2	ATAD2	0.014456	-0.516
TOMM22	TOMM22	0.0144607	-0.438
HNRNPA3	HNRNPA3	0.0147521	-0.477
ZNF574	ZNF574	0.0147898	-0.684
TIMM23	TIMM23	0.0148594	-0.437
EXTL3	EXTL3	0.0149436	-0.415
FAS	FAS	0.0149723	-0.394
SLC25A6	SLC25A6	0.0152422	-0.462
RNMTL1	RNMTL1	0.0153604	-0.388
CASC4	CASC4	0.0155471	-0.506
SAP18	SAP18	0.0157155	-0.572
SUMF1	SUMF1	0.0157743	-0.568
TCTN3	TCTN3	0.0159375	-0.397
SMPDL3A	SMPDL3A	0.0163331	-0.895
SLC25A5	SLC25A5	0.0164051	-0.42
SHROOM3	SHROOM3	0.0165876	-0.468
PTGFRN	PTGFRN	0.0166287	-0.442
ATAD3A	ATAD3A	0.0169219	-0.402
ZBTB1	ZBTB1	0.0169965	-0.392
SNRPE	SNRPE	0.0171654	-0.396
VTN	VTN	0.0173331	-0.567
NACC2	NACC2	0.0174018	-0.388
ZDHHC3	ZDHHC3	0.0174152	-0.402
APMAP	APMAP	0.017541	-0.39
ARG2	ARG2	0.0176154	-0.732
DSEL	DSEL	0.0176243	-0.611
WDR76	WDR76	0.0176815	-0.427
OSGEPL1	OSGEPL1	0.0177844	-0.398
MIS18BP1	MIS18BP1	0.0181437	-0.459
ADAM12	ADAM12	0.018242	-0.423
MKI67	MKI67	0.018381	-0.488
CEBPZOS	CEBPZOS	0.0184391	-0.486
RRP9	RRP9	0.0184819	-0.508
DDX50	DDX50	0.0187695	-0.445
KIRREL3	KIRREL3	0.0189284	-0.402
MRPL4	MRPL4	0.0191487	-0.461
PRPF4B	PRPF4B	0.0192453	-0.379
TXNRD3	TXNRD3	0.019336	-0.518
PRR11	PRR11	0.0194439	-0.491
GTF2H3	GTF2H3	0.0202646	-0.423
TMEM199	TMEM199	0.0203799	-0.452
HSDL1	HSDL1	0.0203949	-0.392
HIST1H4A	HIST1H4A	0.0204204	-0.419
ZBTB38	ZBTB38	0.0207275	-0.389
PPRC1	PPRC1	0.0207301	-0.623
ALG8	ALG8	0.0207912	-0.421
PRELID1	PRELID1	0.0207989	-0.429
MRPL47	MRPL47	0.0212269	-0.462
SORT1	SORT1	0.0215289	-0.412
C2orf47	C2orf47	0.0215648	-0.413
PRCP	PRCP	0.0216926	-0.443
IMPAD1	IMPAD1	0.0216995	-0.649
UBAC2	UBAC2	0.0218308	-0.397
ARHGAP23	ARHGAP23	0.0221053	-0.403
STX10	STX10	0.0222351	-0.508
ATP5E	ATP5E	0.0224115	-0.807
COL13A1	COL13A1	0.022861	-0.464
ATP6V0A4	ATP6V0A4	0.0228667	-0.597
CIT_1046	CIT_1046	0.0231344	-0.38
NIFK	NIFK	0.0233138	-0.4
ALAS1	ALAS1	0.0234653	-0.383
LLPH	LLPH	0.0234945	-0.389
TMEM87A	TMEM87A	0.0236063	-0.418
ITFG3	ITFG3	0.0237709	-1.07
MAN1A2	MAN1A2	0.0238452	-0.419
TXNDC11	TXNDC11	0.0239197	-0.456
GGH	GGH	0.0239659	-0.48
MRPL45	MRPL45	0.0240195	-0.564
KIF23_2777	KIF23_2777	0.0241191	-0.525
NSUN4	NSUN4	0.0246924	-0.593
MYRF	MYRF	0.0247074	-0.416
ENDOG	ENDOG	0.0247749	-0.466
TXN2	TXN2	0.024951	-0.565
MRPL28	MRPL28	0.0250582	-0.394
TRMT61B	TRMT61B	0.0251734	-0.519
GLA	GLA	0.0256975	-0.468
CDCA7L	CDCA7L	0.0257069	-0.422
FAM26E	FAM26E	0.0257491	-0.418
ABHD10	ABHD10	0.0258984	-0.397
C9orf114	C9orf114	0.0260041	-0.404
HTRA1	HTRA1	0.026065	-0.39
ZBTB10	ZBTB10	0.0261196	-0.971
DAP3	DAP3	0.0264066	-0.401
TARS2	TARS2	0.0272768	-0.432
ZBTB45	ZBTB45	0.0273577	-0.545
ZHX1	ZHX1	0.0278093	-0.403
UBXN8	UBXN8	0.0278537	-0.42
WNT5B	WNT5B	0.0284088	-0.569
SUV39H1	SUV39H1	0.0284342	-0.468
CDCA5	CDCA5	0.0284647	-0.477
MRPL39	MRPL39	0.0284699	-0.408
TRIM24	TRIM24	0.0285164	-0.406
PLBD2	PLBD2	0.0285325	-0.522
CBX5	CBX5	0.0290117	-0.413
CBX2	CBX2	0.0290619	-0.379
TGFBI	TGFBI	0.029191	-0.385
RAB4A	RAB4A	0.0296245	-0.553
RAB32	RAB32	0.0299159	-0.398
GPATCH4	GPATCH4	0.0300502	-0.394
SKIV2L2	SKIV2L2	0.0303481	-0.41
TECR	TECR	0.0305606	-0.424
PLGRKT	PLGRKT	0.0307681	-0.396
RAB2A	RAB2A	0.031011	-0.386
SLC39A10	SLC39A10	0.0311374	-0.471
AFF1	AFF1	0.0314308	-0.421
BCAT2	BCAT2	0.0317183	-0.416
MRPL12	MRPL12	0.0319963	-0.385
AGPAT6	AGPAT6	0.0327431	-0.473
FAM20B	FAM20B	0.0330215	-0.513
COQ5	COQ5	0.0330468	-0.416
ALDH1B1	ALDH1B1	0.033055	-0.421
GLS_2166	GLS_2166	0.0330929	-0.448
KIF23_2776	KIF23_2776	0.033408	-0.409
SERINC3	SERINC3	0.0338251	-0.406
TMED9	TMED9	0.0339154	-0.475
PRDX3	PRDX3	0.0341332	-0.582
C7orf50	C7orf50	0.0342517	-0.437
OAT	OAT	0.0343935	-0.401
TEAD1	TEAD1	0.0350145	-0.431
UHRF1	UHRF1	0.0352719	-0.398
MTFMT	MTFMT	0.0352883	-0.431
ADPGK	ADPGK	0.0354572	-0.637
KHDRBS1	KHDRBS1	0.0358649	-0.385
NUP50	NUP50	0.0361969	-0.384
KIF18A	KIF18A	0.0362158	-0.586
GRSF1	GRSF1	0.0374039	-0.386
ANTXR1	ANTXR1	0.0375298	-0.382
MRPL49	MRPL49	0.0405024	-0.416
KIF4A	KIF4A	0.0405449	-0.475
CTSC	CTSC	0.0407713	-0.381
SLC35A3	SLC35A3	0.0409338	-0.386
ETFB	ETFB	0.0414054	-0.441
CENPE	CENPE	0.0416309	-0.401
MRPL10	MRPL10	0.0420077	-0.411
SNRPB	SNRPB	0.0423452	-0.427
SATB2	SATB2	0.0429513	-0.447
RNGTT	RNGTT	0.0438342	-0.43
SEMA4B	SEMA4B	0.0441941	-0.394
MFSD5	MFSD5	0.0443556	-0.42
RBM12B	RBM12B	0.0461859	-0.432
CENPT	CENPT	0.0465017	-0.415
BRIX1	BRIX1	0.0470296	-0.406
ERBB2	ERBB2	0.0475267	-0.444
BIRC5	BIRC5	0.0476592	-0.555
DAAM2	DAAM2	0.0496932	-0.595
