# Supplementary material for: Integrated multi-omics analysis of RB-loss identifies widespread cellular programming and synthetic weaknesses
Source: Commun Biol. 2021 Aug 17;4:977. doi: 10.1038/s42003-021-02495-2 (PMC8371045; doi:10.1038/s42003-021-02495-2)
Supplement: Supplementary file 4 — Supplementary Data 3 [file 42003_2021_2495_MOESM4_ESM.xlsx]

## Sheet: Sheet1
Metabolite	mean RB-/RB+	SD RB-/RB+
cytidine	3.82771	0.0919373
ATP	3.80172	0.115108
inosine	3.31783	0.0608912
UTP	2.85247	0.0759775
glutathione	2.73216	0.00686015
dGDP	2.70251	0.255816
orotate	2.6972	0.482765
dGTP	2.59724	0.0907101
dAMP	2.53872	0.323443
N-carbamoyl-L-aspartate	2.47876	0.0273924
coenzyme A	2.39207	0.732302
uracil	2.37719	0.832482
fructose-1,6-bisphosphate	2.25244	0.0712781
CTP	2.24484	0.102571
D-glyceraldehdye-3-phosphate	2.21564	0.00300913
phosphoenolpyruvate	2.18492	0.0268131
dGMP	2.07425	0.00906784
cytosine	2.05381	0.50982
Geranyl-PP	2.02195	0.0153832
ADP	2.01382	0.0322593
fructose-6-phosphate	2.01057	0.0119401
GDP	2.00584	0.275994
AMP	2.00544	0.324038
dATP	2.00131	0.139726
citrate	1.98372	0.0100185
dihydroxy-acetone-phosphate	1.95078	0.000454542
proline	1.90482	0.00324783
D-sedoheptulose-1-7-phosphate	1.87121	0.002729
ribose-6-phosphate	1.865	0.00022692
alanine	1.83765	0.0231003
hexose-phosphate	1.82331	0.00681295
citrate isocitrate	1.81945	0.0228657
citrulline	1.81214	0.373901
dTDP	1.75063	0.0182895
CDP	1.73222	0.0125466
Sedoheptulose 1,7-bisphosphate	1.70998	0.0864644
2-hydroxyglutrate	1.70084	0.000751598
dimethylglycine	1.68862	0.0373592
NADP+	1.65832	0.0624615
glucose-6-phosphate	1.62257	0.0109154
malate	1.6223	0.00479759
carbomyl-L-aspartate	1.61986	0.090656
dCMP	1.61829	0.20505
NADPH	1.6129	0.931253
pyruvate	1.59664	0.0366959
a-ketoglutarate	1.59213	0.0140109
guanine	1.57515	0.173975
asparagine	1.5604	0.004621
adenosine	1.5561	0.66769
N-acetyl-glutamine	1.55317	0.657217
2-hydroxyglutarate	1.54207	0.0556464
6-phospho-D-gluconate	1.52491	0.320383
deoxyadenosine	1.52471	0.358537
NAD+	1.50158	0.0813596
mevalonate	1.47211	0.00532803
NAD+_pos	1.46732	0.00330638
glutamate	1.44837	0.0288596
citrate	1.43239	0.438189
deoxyguanosine	1.39767	0.513646
fumarate	1.38596	0.0433262
1,3-diphopshateglycerate	1.37878	0.208731
oxaloacetate	1.37816	0.0329346
CMP	1.37693	0.0298941
lactate	1.36125	0.00197468
D-erythrose-4-phosphate	1.35687	0.0243938
sn-glycerol-3-phosphate	1.33927	0.215498
UDP-D-glucose	1.31256	0.235786
GMP	1.31086	0.293179
GTP	1.31027	0.782843
glucose-1-phosphate	1.3093	0.159901
isocitrate	1.30492	0.368026
S-adenosyl-L-methionine	1.29934	0.301354
glutathione disulfide	1.28628	0.375548
betaine	1.28517	0.428266
homocysteine	1.27683	0.101703
D-glucono-d-lactone-6-phosphate	1.26863	0.000108144
ornithine	1.24622	0.0410397
succinate	1.24561	0.0372974
O8P	1.2443	0.271869
isocitrate	1.22809	0.463071
3-phospho-serine	1.21748	0.729229
UDP-D-glucuronate	1.21589	0.641686
3-phosphoglycerate	1.21072	0.313026
NADH	1.20828	0.779855
citrate_isocitrate	1.18682	0.92314
guanosine	1.17212	0.114108
aspartate	1.17045	0.370144
cyclic-AMP	1.16723	0.696157
UDP_13Q	1.15853	0.701433
dCDP	1.12322	0.417661
homoserine	1.11173	0.658754
adenine	1.1073	0.0382504
dTMP	2.09804	0.646121
glutamine	1.09599	0.0601891
dCTP	1.08504	0.651717
dihydroorotate	1.06293	0.427654
O-acetyl-L-serine	1.05901	0.574956
spermidine	1.05808	0.523515
threonine	1.05629	0.211241
leucine_isoleucine	1.01888	0.23931
glycerate	0.997643	0.88335
serine	0.983156	0.753264
methionine	0.975999	0.36479
valine	0.959372	0.73227
2-dehydro-D-gluconate	0.934981	0.337899
Guanidoacetic acid	0.916663	0.954993
UMP	0.896514	0.505323
5-phosphoribosyl-1-pyrophosphate	0.889006	0.703528
Arginine	0.877001	0.904739
betaine aldehyde	0.770779	0.509215
acetoacetate	0.736604	0.178438
N-acetyl-glutamate	0.721765	0.478362
cystathionine	0.623529	0.290397
glucono-d-lactone	0.607645	0.800513
cysteine	0.59736	0.330682
putrescine	0.587267	0.72735
Cystine	0.208763	0.194556
