# Supplementary material for: Integrated multi-omics analysis of RB-loss identifies widespread cellular programming and synthetic weaknesses
Source: Commun Biol. 2021 Aug 17;4:977. doi: 10.1038/s42003-021-02495-2 (PMC8371045; doi:10.1038/s42003-021-02495-2)
Supplement: Supplementary file 5 — Supplementary Data 4 [file 42003_2021_2495_MOESM5_ESM.xlsx]

## Sheet: 2a
	WT (-Dox)				RB-KD (+Dox)
RB1	1.13495	0.881094	1.21503	0.823028	0.555348	0.559602	0.641059	0.356405
ARL14	1.014	0.986196	0.923557	1.0001	4.72706	7.2099	4.36769	4.9375
SERPINA9	1.43809	0.695364	1.06673		3.5648	3.35929	3.88261	3.00848
IL18	1.02085	0.979575	1.00021		0.095713	0.104403	0.602786	0.303199
TPI	1.65119	1.04809	0.896726	1.064	0.275833	0.240732	0.25953	0.472348
PGK1	0.599143	1.21395	1.37489	1.06266	0.425131	0.72572	0.792635	0.625096

## Sheet: 3e
	RB1-/-/RB1+/+
GLU-6P	1.79991	1.62257	1.70799
FRUC-6P	1.64755	2.01057	2.18132
FRUC-1	1.54662	2.25244	2.81663
GA3P	1.88891	2.21564	2.30009
DHAP	1.66395	1.95078	2.22201
PEP	2.0649	2.18492	2.23381
pyruvate	1.65679	1.59665	1.65219
lactate	0.454796	0.581804	0.587697
citrate	1.76162	1.98	1.99084
OAA	1.19045	1.378	1.38152
MAL	1.7315	1.622	1.70835
FUM	1.32736	1.385	1.41765
R-5-Ph	1.86482	1.865	1.86512
IMP	3.17483	3.31783	3.44329
AMP	1.80361	2.00543	2.04778
ADP	2.1596	2.01382	2.10132
dATP	2.19279	2.00131	2.18075
GMP	2.08361	2.07425	2.07612
GDP	1.61887	2.00584	2.21038
dGDP	2.98923	2.70251	2.88594
dGTP	2.68672	2.59724	2.66149
UTP	2.89723	2.85247	2.89356
CTP	2.15853	2.24484	2.30351
CDP	1.81833	1.73222	1.78302
dCMP	1.80667	1.61829	1.7021
dTMP	2.71806	2.20804	2.35196
dTDP	1.65651	1.75063	1.84007
dTTP	1.773	1.8909	2.00778

## Sheet: 4b
	Retinoblastoma/Retina
PDHA1	0.736411	0.729285	0.744663
PDHB	0.541024	0.403061	0.551068
DLAT	0.763161	0.754621	0.752479
DLD	0.696552	0.59692	0.767644
CS	0.648173	0.419646	0.669799
MDH2	0.536988	0.496921	0.464615
FH	0.909148	0.882601	0.946276
SDHA	0.687373	0.638465	0.588163
SDHB	0.604392	0.594169	0.617753
SDHC	0.561848	0.477415	0.642125
SUCLG1	0.353483	0.304212	0.393235
DLST	0.753169	0.733776	0.769093
IDH3A	0.444902	0.337229	0.251383
IDH3B	0.429174	0.375818	0.484954
IDH3G	0.377462	0.338136	0.315792
ACO2	0.408845	0.37507	0.479981

## Sheet: 4c
	Retinoblastoma/Retina
PRPS1	1.49329	1.42756	1.61423
PPAT	3.06925	2.70674	3.34276
GART	1.94022	1.82795	1.6672
PFAS	1.35499	1.11101	1.3677
PAICS	2.79424	2.4638	2.81236
ADSL	1.25184	1.15401	1.01819
ATIC	1.49636	1.32298	1.53367
ADSS	2.10653	2.07831	1.99604
IMPDH2	1.65224	1.53145	1.73933
CTPS1	4.89255	4.76769	4.98875
CTPS2	1.30363	1.23141	1.41344

## Sheet: 4d
	C5/TUB
RB1	0.668612	0.566681	0.67
RB2	0.593376	0.55443	0.627
RB3	0.703409	0.625604	0.572
RB4	0.566204	0.497605	0.585
RB5	0.522214	0.407518	0.64
RB6	0.472419	0.466133	0.447
Ret1	1.35806	1.2999	1.409
Ret2	1.37738	1.26604	1.262
Ret3	1.36204	1.25779	1.404

## Sheet: 6e
		Wildtype						RB1-/-
vehicle		1	0.97	0.728	1	0.965	0.75	1	0.998	0.686	1	0.898	0.594
OPDLS		0.981	1.145	1.014	0.779	0.973	1.015	0.232	0.324	0.411	0.045	0.295	0.269
2DDG		0.01	0.01	0.17	0.141	0.199	0.168	0.614	0.9	0.939	0.729	0.983	0.938
