# Supplementary material for: Integrated multi-omics analysis of RB-loss identifies widespread cellular programming and synthetic weaknesses
Source: Commun Biol. 2021 Aug 17;4:977. doi: 10.1038/s42003-021-02495-2 (PMC8371045; doi:10.1038/s42003-021-02495-2)
Supplement: Supplementary file 6 — Supplementary Data 5 [file 42003_2021_2495_MOESM6_ESM.xlsx]

## Sheet: 1d
	-DOX			+DOX
FF	1	1	1	1.06484	1.03817	1.07
RB25	1.14556	1.01799	1.2	0.284193	0.236985	0.18
RB26	1.01055	1.00626	1.02	0.244895	0.237454	0.27

## Sheet: 1e
Confluency	RB25- DOX			RB25+DOX			RB26-DOX			RB26+DOX
50%	1.27774	0.820409	1.33197	0.584426	0.547894	0.593749	1.06613	0.948607	1.10869	0.574254	0.564845	0.615694
75%	1.03915	0.996291	1.04337	0.474684	0.398059	0.495193	1.00252	0.963659	1.06482	0.695142	0.555545	0.714902
90%	1.05028	0.982409	1.22193	0.244445	0.219166	0.255033	1.08308	0.99064	1.11303	0.443008	0.399268	0.480836

## Sheet: 2c
	G0/G1
FF -dox	5449	5633	5498
FF +dox	5061	5507	5132
25 -dox	5533	5761	5594
25 +dox	5557	5426	5649
26 -dox	4659	5252	5252
26 +dox	4946	5603	5222

## Sheet: 2d
	S
FF -dox	2045	1934	2083
FF +dox	2583	2313	2526
25 -dox	1679	1662	1509
25 +dox	1960	1794	1732
26 -dox	2043	1882	1882
26 +dox	1894	1769	1881

## Sheet: 2e
	G2/M
FF -dox	2460	2365	2328
FF +dox	2277	2033	2223
25 -dox	2678	2497	2724
25 +dox	2373	2728	2588
26 -dox	3155	2765	2764
26 +dox	3017	2467	2735

## Sheet: 2f
	WT (-Dox)			RB-KD (+Dox)
BAD	1.02616	0.990015	1.05584	2.48454	2.1662	2.72844
BID	1.04521	0.921443	1.09289	1.87912	1.61085	1.93518
BCL2	1.00713	0.998577	1.0108	2.10988	1.86489	2.16344
BAK1	1.03651	0.937994	1.07596	1.78784	1.62642	1.90969
CASP3	1.04779	0.943832	1.06198	1.39788	1.2242	1.58199
CASP8	1.01951	0.959974	1.07303	1.47847	0.955185	1.51073

## Sheet: 3e
Control			RB1-/-
153335	145740	153950	159117	153822	165514

## Sheet: 3f
	Scr			RB-shRNA 2			RB-shRNA 3
N-Car	1.00255	0.967835	1.09	2.15927	2.06305	2.29	2.26172	2.01247	2.43
CTP	1.02557	0.959255	1.11	2.64194	2.60769	2.7	2.44771	2.42739	2.48
R-5-P	1.16241	0.903365	1.21	3.21777	3.0412	3.28	4.49432	3.5421	4.51
IMP	1.01608	0.998651	1.06	2.16066	2.06091	2.22	2.20839	2.17397	2.21
dATP	1.46199	0.898183	1.65	6.09549	3.04729	6.28	6.19329	4.92755	6.53
dCTP	1.09793	0.49736	1.89	19.0218	15.1985	22.55	15.6448	12.4781	16.36
dGTP	1.18558	0.991398	1.23	14.8116	10.4826	16.62	10.0293	8.22867	10.46
dTTP	1.09188	0.687625	1.41	7.51508	7.18536	8	7.73836	7.40354	8.05

## Sheet: 4a
	Adsl			Eno1			Tpi1
Wild-type	1.07326	0.945317	1.10391	1.10623	1.00142	0.994371	1.19475	0.844428	1.33579
Rb1-/-	1.94636	1.45597	1.25533	1.59064	1.32908	1.69602	1.89333	1.43626	2.17336
Rbl1-/-/Rbl2-/-	1.79024	1.25	2.04375	1.20437	0.952752	1.39529	0.92008	0.550179	0.458354

## Sheet: 4c
	IgG			E2F1
Mcm3p	1.04847	0.945708	1.05645	53.373	48.2017	61.9599
APCp	1.37826	1.02223	0.600893	1.2831	0.953921	0.629941
ALDOA N	1.59204	0.512072	1.93531	67.5122	59.4442	75.0964
ALDOA H	1.6895	0.935987	1.8414	35.4383	32.9664	40.8341
TPI1	1.38329	0.749176	0.607303	45.6699	41.7288	34.9561
LDHA	1.51648	0.806948	1.89838	17.1483	16.6286	18.1885
LDHB	1.95896	0.911908	3.16446	9.34927	8.63636	9.52953

[truncated: 3 more sheets: 4d, 4e, 4f]
